# Supplementary material for: NTR1 is involved in heat stress tolerance through mediating expression regulation and alternative splicing of heat stress genes in Arabidopsis
Source: Front Plant Sci. 2023 Jan 10;13:1082511. doi: 10.3389/fpls.2022.1082511 (PMC9871932; doi:10.3389/fpls.2022.1082511)
Supplement: Supplementary file 1 [file DataSheet_1.zip]

Archive with 3 entries (3 files):
- Supplemental Figures.docx
- Table S1 Different express genes (DEGs) by RNA-seq.xlsx
- Table S2. Primers used in this paper.doc
