# Supplementary material for: NTR1 is involved in heat stress tolerance through mediating expression regulation and alternative splicing of heat stress genes in Arabidopsis
Source: Front Plant Sci. 2023 Jan 10;13:1082511. doi: 10.3389/fpls.2022.1082511 (PMC9871932; doi:10.3389/fpls.2022.1082511)
Supplement: Supplementary file 1 [file DataSheet_1.zip › Table S1 Different express genes (DEGs) by RNA-seq.xlsx]

## Sheet: A2_A1 UP
Gene	P151_count	P152_count	baseMean	P01_count	P02_count	FoldChange	Log2FoldChange	pval	padj	Up/Down	Significant	GeneName	Biotype	Position	NR:Seq-id	NR:Score	NR:Evalue	NR:Description	NT:Seq-id	NT:Score	NT:Evalue	NT:Description	Uniprot:UniProtKB-AC	Uniprot:Score	Uniprot:Evalue	Uniprot:Description	COG:gene	COG:Score	COG:Eval	COG:num	Pfam:pfam_ID	Pfam:pfam_Name	Pfam:pfam_Description	GO:biological_process	GO:cellular_component	GO:molecular_function	KEGG:KO	KEGG:Description
AT1G53540	1123	1740	724.712	0	0	8038.12	12.9726	7.22265e-18	6.54465e-16	up	yes	HSP17.6C	protein_coding	chr1:19980299-19981199:+	gi|8671873|gb|AAF78436.1|AC018748_15	919	4e-119	Contains similarity to 17.6 KD class I heat shock protein from Arabidopsis thaliana gi|P13853 and contains Hsp20/alpha crystallin PF|00011 and signal peptidase I PF|00461 domains. ESTs gb|AI998650, gb|AW004417, gb|AI998904 come from this gene [Arabidopsis thaliana]	gi|332189094|gb|CP002684.1|	901	0	Arabidopsis thaliana chromosome 1 sequence	P13853	291	9e-98	17.6 kDa class I heat shock protein 3	TM0374	85.9	2e-19	COG0071	pfam00011	HSP20	Hsp20/alpha crystallin family.	.	GO:0005737|cytoplasm;	.	K13993	HSP20; HSP20 family protein
AT5G12020	1474	2251	943.231	0	1	3847.97	11.9099	1.90062e-16	1.62487e-14	up	yes	HSP17.6	protein_coding	chr5:3882231-3883111:-	gi|15239846|ref|NP_196763.1|	751	2e-97	class II heat shock protein 17.6 [Arabidopsis thaliana]	gi|332002898|gb|CP002688.1|	881	0	Arabidopsis thaliana chromosome 5 sequence	P29830	293	9e-99	17.6 kDa class II heat shock protein	XF2234	70.5	5e-14	COG0071	pfam00011	HSP20	Hsp20/alpha crystallin family.	GO:0009408|response to heat;	GO:0005737|cytoplasm;	.	K13993	HSP20; HSP20 family protein
AT5G12030	2833	4095	1754.83	0	2	3576.91	11.8045	9.56628e-28	1.32347e-25	up	yes	HSP17.7	protein_coding	chr5:3883957-3884838:-	gi|15239849|ref|NP_196764.1|	748	6e-97	heat shock protein 17.6A [Arabidopsis thaliana]	gi|332002898|gb|CP002688.1|	882	0	Arabidopsis thaliana chromosome 5 sequence	O81822	292	3e-98	17.7 kDa class II heat shock protein	XF2234	70.5	5e-14	COG0071	pfam00011	HSP20	Hsp20/alpha crystallin family.	GO:0006972|hyperosmotic response;GO:0006457|protein folding;GO:0009408|response to heat;GO:0009644|response to high light intensity;GO:0042542|response to hydrogen peroxide;	GO:0005829|cytosol;	GO:0051082|unfolded protein binding;	K13993	HSP20; HSP20 family protein
AT4G25200	906	1249	546.084	0	1	2227.41	11.1212	1.5638e-14	1.11814e-12	up	yes	HSP23.6	protein_coding	chr4:12916926-12918110:+	gi|15234969|ref|NP_194250.1|	829	1e-107	small heat shock protein 23.6 [Arabidopsis thaliana]	gi|30686795|ref|NM_118652.2|	900	0	Arabidopsis thaliana small heat shock protein 23.6 mRNA, complete cds	Q96331	323	6e-109	23.6 kDa heat shock protein, mitochondrial	TM0374	52.4	1e-07	COG0071	pfam00011	HSP20	Hsp20/alpha crystallin family.	GO:0046686|response to cadmium ion;	GO:0005739|mitochondrion;	.	K13993	HSP20; HSP20 family protein
AT2G26150	14270	18235	8241.2	5	14	1763.25	10.784	1.41006e-65	4.33219e-63	up	yes	HSFA2	protein_coding	chr2:11135624-11137792:+	gi|15225255|ref|NP_180184.1|	1705	0	heat stress transcription factor A-2 [Arabidopsis thaliana]	gi|186503154|ref|NM_001124916.1|	1422	0	Arabidopsis thaliana heat stress transcription factor A-2 mRNA, complete cds	O80982	503	0	Heat stress transcription factor A-2	SPAC8C9.14_1	92	3e-19	COG5169	pfam00447	HSF_DNA-bind	HSF-type DNA-binding.	GO:0034605|cellular response to heat;GO:0071456|cellular response to hypoxia;GO:0034620|cellular response to unfolded protein;GO:0010286|heat acclimation;GO:0045893|positive regulation of transcription, DNA-templated;GO:0010200|response to chitin;GO:0009408|response to heat;GO:0009644|response to high light intensity;GO:0042542|response to hydrogen peroxide;GO:0001666|response to hypoxia;GO:00063…	GO:0005737|cytoplasm;GO:0005634|nucleus;	GO:0043565|sequence-specific DNA binding;GO:0003700|transcription factor activity, sequence-specific DNA binding;GO:0044212|transcription regulatory region DNA binding;	K09419	HSFF; heat shock transcription factor, other eukaryote
AT1G71000	2749	4336	1795.46	6	3	813.262	9.66758	8.8814e-82	3.01095e-79	up	yes	AT1G71000	protein_coding	chr1:26768792-26770177:-	gi|240254348|ref|NP_177256.4|	820	1e-106	chaperone DnaJ-domain containing protein [Arabidopsis thaliana]	gi|332189094|gb|CP002684.1|	735	0	Arabidopsis thaliana chromosome 1 sequence	B1LCI2	79.7	3e-15	Chaperone protein DnaJ	TM0849	79.7	1e-15	COG0484	pfam00226	DnaJ	DnaJ domain. DnaJ domains (J-domains) are associated with hsp70 heat-shock system and it is thought that this domain mediates the interaction. DnaJ-domain is therefore part of a chaperone (protein folding) system. The T-antigens, although not in Prosite are confirmed as DnaJ containing domains from literature.	GO:0006260|DNA replication;GO:0006457|protein folding;GO:0009408|response to heat;	GO:0005737|cytoplasm;	GO:0005524|ATP binding;GO:0008270|zinc ion binding;	K03686	dnaJ; molecular chaperone DnaJ
AT1G59860	11229	14686	6574.19	13	21	787.191	9.62057	7.36483e-155	4.82716e-152	up	yes	HSP17.6A	protein_coding	chr1:22031343-22032250:+	gi|21592809|gb|AAM64758.1|	698	2e-89	heat shock protein, putative [Arabidopsis thaliana]	gi|332189094|gb|CP002684.1|	908	0	Arabidopsis thaliana chromosome 1 sequence	Q9XIE3	267	4e-88	17.6 kDa class I heat shock protein 1	TM0374	87	7e-20	COG0071	pfam00011	HSP20	Hsp20/alpha crystallin family.	GO:0006457|protein folding;GO:0051259|protein oligomerization;GO:0009408|response to heat;GO:0006970|response to osmotic stress;GO:0009651|response to salt stress;	GO:0005737|cytoplasm;	.	K13993	HSP20; HSP20 family protein
AT5G03210	73	169	61.1347	0	0	678.122	9.4054	3.60319e-08	1.46991e-06	up	yes	AT5G03210	protein_coding	chr5:762604-763480:-	gi|9757772|dbj|BAB08381.1|	354	1e-38	unnamed protein product [Arabidopsis thaliana]	gi|332002898|gb|CP002688.1|	877	0	Arabidopsis thaliana chromosome 5 sequence	.	.	.	.	.	.	.	.	pfam12009	Telomerase_RBD	Telomerase ribonucleoprotein complex - RNA binding domain. Telomeres in most organisms are comprised of tandem simple sequence repeats. The total length of telomeric repeat sequence at each chromosome end is determined in a balance of sequence loss and sequence addition. One major influence on telomere length is the enzyme telomerase. It is a reverse transcriptase that adds these simple sequence …	.	.	.	.	.
AT1G07400	9367	11795	5373.29	16	27	508.235	8.98935	4.29807e-148	2.64103e-145	up	yes	HSP17.8	protein_coding	chr1:2274926-2275783:+	gi|15222395|ref|NP_172220.1|	713	8e-92	class I heat shock protein [Arabidopsis thaliana]	gi|332189094|gb|CP002684.1|	858	0	Arabidopsis thaliana chromosome 1 sequence	Q9LNW0	279	4e-93	17.8 kDa class I heat shock protein	TM0374	77.8	8e-17	COG0071	pfam00011	HSP20	Hsp20/alpha crystallin family.	GO:0009408|response to heat;GO:0006979|response to oxidative stress;	GO:0005737|cytoplasm;	GO:0043621|protein self-association;	K13993	HSP20; HSP20 family protein
AT4G10250	116	232	88.2225	0	1	359.028	8.48795	1.02237e-08	4.4574e-07	up	yes	HSP22.0	protein_coding	chr4:6370338-6371372:+	gi|15234985|ref|NP_192763.1|	950	3e-126	heat shock protein 22 [Arabidopsis thaliana]	gi|332656411|gb|CP002687.1|	1035	0	Arabidopsis thaliana chromosome 4 sequence	Q38806	370	2e-127	22.0 kDa heat shock protein	TM0374	76.6	4e-16	COG0071	pfam00011	HSP20	Hsp20/alpha crystallin family.	GO:0009408|response to heat;	GO:0005783|endoplasmic reticulum;	.	K13993	HSP20; HSP20 family protein
AT1G74310	35541	45665	20672.6	207	186	213.73	7.73964	0	0	up	yes	CLPB1	protein_coding	chr1:27936508-27940369:-	gi|18410584|ref|NP_565083.1|	4398	0	chaperone protein ClpB1 [Arabidopsis thaliana]	gi|145337529|ref|NM_106091.3|	3165	0	Arabidopsis thaliana chaperone protein ClpB1 mRNA, complete cds	P42730	1530	0	Chaperone protein ClpB1	BMEI0195	862	0	COG0542	pfam07724	AAA_2	AAA domain (Cdc48 subfamily). This Pfam entry includes some of the AAA proteins not detected by the pfam00004 model.	GO:0045727|positive regulation of translation;GO:0019538|protein metabolic process;GO:0043335|protein unfolding;GO:0009408|response to heat;GO:0009644|response to high light intensity;GO:0042542|response to hydrogen peroxide;	GO:0009941|chloroplast envelope;GO:0009570|chloroplast stroma;GO:0005829|cytosol;GO:0005634|nucleus;	GO:0005524|ATP binding;	K03695	clpB; ATP-dependent Clp protease ATP-binding subunit ClpB
AT3G12580	47695	55543	26320.6	339	264	177.243	7.46959	0	0	up	yes	MED37C	protein_coding	chr3:3991117-3993886:-	gi|15230534|ref|NP_187864.1|	3189	0	heat shock protein 70-4 [Arabidopsis thaliana]	gi|186510005|ref|NM_112093.2|	2282	0	Arabidopsis thaliana heat shock protein 70-4 mRNA, complete cds	Q9LHA8	1219	0	Probable mediator of RNA polymerase II transcription subunit 37c	.	.	.	.	pfam00012	HSP70	Hsp70 protein. Hsp70 chaperones help to fold many proteins. Hsp70 assisted folding involves repeated cycles of substrate binding and release. Hsp70 activity is ATP dependent. Hsp70 proteins are made up of two regions: the amino terminus is the ATPase domain and the carboxyl terminus is the substrate binding region.	GO:0016567|protein ubiquitination;GO:0006355|regulation of transcription, DNA-templated;GO:0009617|response to bacterium;GO:0046686|response to cadmium ion;GO:0009408|response to heat;GO:0009644|response to high light intensity;GO:0042542|response to hydrogen peroxide;GO:0009266|response to temperature stimulus;GO:0009615|response to virus;GO:0006351|transcription, DNA-templated;	GO:0048046|apoplast;GO:0005618|cell wall;GO:0005829|cytosol;GO:0005794|Golgi apparatus;GO:0005739|mitochondrion;GO:0005634|nucleus;GO:0005886|plasma membrane;GO:0005774|vacuolar membrane;	GO:0005524|ATP binding;GO:0031625|ubiquitin protein ligase binding;	K03283	HSPA1_8; heat shock 70kDa protein 1/8
AT5G52640	22312	27469	12706.9	186	182	139.903	7.12828	0	0	up	yes	HSP90-1	protein_coding	chr5:21352557-21355147:+	gi|15237214|ref|NP_200076.1|	3224	0	heat shock protein 90.1 [Arabidopsis thaliana]	gi|145359170|ref|NM_124642.3|	2103	0	Arabidopsis thaliana heat shock protein 90.1 mRNA, complete cds	P27323	1246	0	Heat shock protein 90-1	SPAC926.04c	565	0	COG0326	pfam00183	HSP90	Hsp90 protein.	GO:0061077|chaperone-mediated protein folding;GO:0009816|defense response to bacterium, incompatible interaction;	GO:0005737|cytoplasm;	GO:0005524|ATP binding;	K04079	htpG, HSP90A; molecular chaperone HtpG
AT5G51440	5092	6052	2845.75	44	41	135.627	7.08351	0	0	up	yes	HSP23.5	protein_coding	chr5:20891163-20892416:+	gi|15242086|ref|NP_199957.1|	795	4e-102	heat shock protein 23.5 [Arabidopsis thaliana]	gi|110739245|dbj|AK229697.1|	912	0	Arabidopsis thaliana mRNA for mitochondrial heat shock 22 kd protein-like, complete cds, clone: RAFL21-16-A12	Q9FGM9	310	2e-103	23.5 kDa heat shock protein, mitochondrial	alr1809	63.5	4e-11	COG0071	pfam00011	HSP20	Hsp20/alpha crystallin family.	.	GO:0005739|mitochondrion;	.	K13993	HSP20; HSP20 family protein
AT3G24500	7741	10487	4652.17	72	70	132.692	7.05194	1.13365e-169	7.96109e-167	up	yes	MBF1C	protein_coding	chr3:8918267-8919683:+	gi|15230125|ref|NP_189093.1|	767	7e-99	multiprotein-bridging factor 1c [Arabidopsis thaliana]	gi|332640072|gb|CP002686.1|	1092	0	Arabidopsis thaliana chromosome 3, complete sequence	Q9LV58	300	4e-100	Multiprotein-bridging factor 1c	SPBC83.17	83.2	3e-18	COG1813	pfam08523	MBF1	Multiprotein bridging factor 1. This domain is found in the multiprotein bridging factor 1 (MBF1) which forms a heterodimer with MBF2. It has been shown to make direct contact with the TATA-box binding protein (TBP) and interacts with Ftz-F1, stabilizing the Ftz-F1-DNA complex. It is also found in the endothelial differentiation-related factor (EDF-1). Human EDF-1 is involved in the repression of…	GO:0009873|ethylene-activated signaling pathway;GO:0045893|positive regulation of transcription, DNA-templated;GO:0009737|response to abscisic acid;GO:0009408|response to heat;GO:0009414|response to water deprivation;GO:0006351|transcription, DNA-templated;	GO:0005737|cytoplasm;GO:0005730|nucleolus;	GO:0043565|sequence-specific DNA binding;GO:0003713|transcription coactivator activity;GO:0003700|transcription factor activity, sequence-specific DNA binding;	K03627	MBF1; putative transcription factor
AT4G27670	56	66	31.1698	1	0	126.247	6.98011	4.45211e-06	0.00013284	up	yes	HSP25.3	protein_coding	chr4:13818825-13819971:-	gi|116831403|gb|ABK28654.1|	788	2e-101	unknown [Arabidopsis thaliana]	gi|30687692|ref|NM_118906.2|	938	0	Arabidopsis thaliana heat shock protein 21 mRNA, complete cds	P31170	307	1e-102	25.3 kDa heat shock protein, chloroplastic	TM0374	70.1	1e-13	COG0071	pfam00011	HSP20	Hsp20/alpha crystallin family.	GO:0009408|response to heat;GO:0009644|response to high light intensity;GO:0042542|response to hydrogen peroxide;	GO:0009507|chloroplast;	.	K13993	HSP20; HSP20 family protein
AT5G42380	14	31	11.3704	0	0	126.175	6.97928	3.12062e-05	0.000794829	up	yes	CML37	protein_coding	chr5:16942447-16943820:-	gi|15238951|ref|NP_199053.1|	795	3e-101	calcium-binding protein CML37 [Arabidopsis thaliana]	gi|332002898|gb|CP002688.1|	1374	0	Arabidopsis thaliana chromosome 5 sequence	Q9FIH9	310	2e-102	Calcium-binding protein CML37	SPAC3A12.14	80.9	5e-17	COG5126	pfam13499	EF-hand_7	EF-hand domain pair.	GO:0010193|response to ozone;	GO:0005737|cytoplasm;GO:0005634|nucleus;	GO:0005509|calcium ion binding;	K13448	CML; calcium-binding protein CML
AT2G20560	9841	12569	5725	114	76	122.168	6.93272	1.55874e-120	8.06568e-118	up	yes	AT2G20560	protein_coding	chr2:8848130-8850111:-	gi|15225377|ref|NP_179646.1|	1507	0	DNAJ heat shock family protein [Arabidopsis thaliana]	gi|145360151|ref|NM_127616.4|	1432	0	Arabidopsis thaliana DNAJ heat shock family protein mRNA, complete cds	Q80Y75	247	2e-75	DnaJ homolog subfamily B member 13	.	.	.	.	pfam00226	DnaJ	DnaJ domain. DnaJ domains (J-domains) are associated with hsp70 heat-shock system and it is thought that this domain mediates the interaction. DnaJ-domain is therefore part of a chaperone (protein folding) system. The T-antigens, although not in Prosite are confirmed as DnaJ containing domains from literature.	GO:0006457|protein folding;	GO:0005930|axoneme;GO:0005737|cytoplasm;GO:0031514|motile cilium;GO:0036126|sperm flagellum;	.	K09519	DNAJB13; DnaJ homolog subfamily B member 13
AT5G54165	144	273	106.432	1	3	107.545	6.74879	1.60115e-17	1.4442e-15	up	yes	AT5G54165	protein_coding	chr5:21984569-21984964:+	gi|186531959|ref|NP_001119434.1|	432	8e-53	uncharacterized protein [Arabidopsis thaliana]	gi|332002898|gb|CP002688.1|	396	0	Arabidopsis thaliana chromosome 5 sequence	.	.	.	.	.	.	.	.	pfam09421	FRQ	Frequency clock protein. The frequency clock protein, is the central component of the frq-based circadian negative feedback loop, regulates various aspects of the circadian clock in Neurospora crassa. This protein has been shown to interact with itself via a coiled-coil.	.	.	.	.	.
AT5G49920	44	59	26.3405	0	1	106.45	6.73403	1.17477e-05	0.000323523	up	yes	AT5G49920	protein_coding	chr5:20306409-20307943:-	gi|15240580|ref|NP_199803.1|	1472	0	octicosapeptide/Phox/Bem1p domain-containing protein [Arabidopsis thaliana]	gi|145359061|ref|NM_124370.4|	1455	0	Arabidopsis thaliana octicosapeptide/Phox/Bem1p domain-containing protein mRNA, complete cds	.	.	.	.	.	.	.	.	pfam00564	PB1	PB1 domain.	.	.	.	.	.
AT5G45630	35	64	25.2807	1	0	102.245	6.67589	1.62598e-05	0.000432634	up	yes	AT5G45630	protein_coding	chr5:18505536-18506382:-	gi|15242453|ref|NP_199376.1|	548	1e-67	uncharacterized protein [Arabidopsis thaliana]	gi|332002898|gb|CP002688.1|	847	0	Arabidopsis thaliana chromosome 5 sequence	.	.	.	.	.	.	.	.	pfam04520	Senescence_reg	Senescence regulator. This protein regulates the expression of proteins associated with leaf senescence in plants.	.	.	.	.	.
AT2G29500	3716	5723	2413.83	59	41	97.6491	6.60954	7.05049e-63	2.13283e-60	up	yes	HSP17.6B	protein_coding	chr2:12633065-12634120:-	gi|15227552|ref|NP_180511.1|	653	9e-82	HSP20 family protein [Arabidopsis thaliana]	gi|330250293|gb|CP002685.1|	1056	0	Arabidopsis thaliana chromosome 2, complete sequence	Q9ZW31	256	5e-83	17.6 kDa class I heat shock protein 2	TM0374	80.1	3e-17	COG0071	pfam00011	HSP20	Hsp20/alpha crystallin family.	GO:0009408|response to heat;GO:0009644|response to high light intensity;GO:0042542|response to hydrogen peroxide;GO:0006979|response to oxidative stress;	GO:0005737|cytoplasm;	.	K13993	HSP20; HSP20 family protein
AT4G12400	14464	18390	8412.17	180	175	95.6983	6.58042	0	0	up	yes	HOP3	protein_coding	chr4:7338018-7341363:-	gi|79325071|ref|NP_001031620.1|	2758	0	carboxylate clamp-tetratricopeptide repeat protein [Arabidopsis thaliana]	gi|186511696|ref|NM_117310.3|	2066	0	Arabidopsis thaliana carboxylate clamp-tetratricopeptide repeat protein mRNA, complete cds	Q9STH1	78.6	9e-14	Hsp70-Hsp90 organizing protein 3	.	.	.	.	pfam13414	TPR_11	TPR repeat.	GO:0051131|chaperone-mediated protein complex assembly;GO:0010286|heat acclimation;GO:0009408|response to heat;GO:0009644|response to high light intensity;GO:0042542|response to hydrogen peroxide;	GO:0005737|cytoplasm;GO:0005634|nucleus;	GO:0051879|Hsp90 protein binding;GO:0070678|preprotein binding;	K09553	STIP1; stress-induced-phosphoprotein 1
AT3G63350	235	296	136.027	4	2	91.5555	6.51657	2.59918e-24	3.04212e-22	up	yes	HSFA7B	protein_coding	chr3:23399236-23400812:+	gi|15229416|ref|NP_191894.1|	1220	2e-165	heat stress transcription factor A-7b [Arabidopsis thaliana]	gi|18412735|ref|NM_116200.1|	849	0	Arabidopsis thaliana heat stress transcription factor A-7b mRNA, complete cds	Q9M1V5	474	8e-167	Heat stress transcription factor A-7b	SPAC8C9.14_1	94	9e-21	COG5169	pfam00447	HSF_DNA-bind	HSF-type DNA-binding.	GO:0009408|response to heat;GO:0009644|response to high light intensity;GO:0006351|transcription, DNA-templated;	GO:0005737|cytoplasm;GO:0005634|nucleus;	GO:0043565|sequence-specific DNA binding;GO:0003700|transcription factor activity, sequence-specific DNA binding;	K09419	HSFF; heat shock transcription factor, other eukaryote
AT1G09930	80	78	40.5915	0	2	81.7288	6.35277	9.99934e-09	4.38877e-07	up	yes	OPT2	protein_coding	chr1:3227490-3230257:-	gi|15218331|ref|NP_172464.1|	3652	0	oligopeptide transporter 2 [Arabidopsis thaliana]	gi|18391089|ref|NM_100867.1|	2205	0	Arabidopsis thaliana oligopeptide transporter 2 mRNA, complete cds	O04514	1411	0	Oligopeptide transporter 2	.	.	.	.	pfam03169	OPT	OPT oligopeptide transporter protein. The OPT family of oligopeptide transporters is distinct from the ABC pfam00005 and PTR pfam00854 transporter families. OPT transporters were first recognized in fungi (Candida albicans and Schizosaccharomyces pombe), but this alignment also includes orthologues from Arabidopsis thaliana. OPT transporters are thought to have 12-14 transmembrane domains and con…	GO:0015031|protein transport;	GO:0005887|integral component of plasma membrane;GO:0016020|membrane;GO:0005886|plasma membrane;	GO:0035673|oligopeptide transmembrane transporter activity;GO:0015198|oligopeptide transporter activity;	.	.
AT1G54050	9304	13022	5725.57	137	153	79.5143	6.31314	1.44877e-126	8.13922e-124	up	yes	HSP17.4B	protein_coding	chr1:20179357-20180566:-	gi|15221027|ref|NP_175807.1|	609	2e-75	CIII heat shock protein 17.4 [Arabidopsis thaliana]	gi|145336727|ref|NM_104282.3|	680	0	Arabidopsis thaliana CIII heat shock protein 17.4 mRNA, complete cds	Q9SYG1	239	1e-77	17.4 kDa class III heat shock protein	XF2234	60.5	3e-10	COG0071	pfam00011	HSP20	Hsp20/alpha crystallin family.	GO:0009408|response to heat;GO:0009644|response to high light intensity;GO:0042542|response to hydrogen peroxide;	GO:0005737|cytoplasm;	.	K13993	HSP20; HSP20 family protein
AT5G37670	1055	1636	690.006	16	20	77.1978	6.27049	1.15804e-99	4.74386e-97	up	yes	HSP15.7	protein_coding	chr5:14968758-14969591:+	gi|15240308|ref|NP_198583.1|	677	1e-86	heat shock protein 15.7 [Arabidopsis thaliana]	gi|332002898|gb|CP002688.1|	834	0	Arabidopsis thaliana chromosome 5 sequence	Q9FHQ3	265	5e-88	15.7 kDa heat shock protein, peroxisomal	TM0374	60.1	2e-10	COG0071	pfam00011	HSP20	Hsp20/alpha crystallin family.	GO:0006457|protein folding;GO:0009408|response to heat;GO:0000302|response to reactive oxygen species;	GO:0005782|peroxisomal matrix;	.	K13993	HSP20; HSP20 family protein
AT5G48570	12729	16727	7565.91	222	199	72.3639	6.1772	7.69222e-192	6.30217e-189	up	yes	FKBP65	protein_coding	chr5:19690461-19693845:-	gi|15239016|ref|NP_199668.1|	2694	0	peptidyl-prolyl cis-trans isomerase FKBP65 [Arabidopsis thaliana]	gi|30695487|ref|NM_124233.2|	2130	0	Arabidopsis thaliana peptidyl-prolyl cis-trans isomerase FKBP65 mRNA, complete cds	Q9FJL3	1042	0	Peptidyl-prolyl cis-trans isomerase FKBP65	slr1761	120	1e-29	COG0545	pfam00254	FKBP_C	FKBP-type peptidyl-prolyl cis-trans isomerase.	GO:0070370|cellular heat acclimation;GO:0061077|chaperone-mediated protein folding;	GO:0005789|endoplasmic reticulum membrane;GO:0005634|nucleus;GO:0005773|vacuole;	GO:0005528|FK506 binding;GO:0003755|peptidyl-prolyl cis-trans isomerase activity;	K01802	E5.2.1.8; peptidylprolyl isomerase [EC:5.2.1.8]
AT3G16050	2670	3384	1560.27	64	43	58.5427	5.87142	1.82694e-222	1.79615e-219	up	yes	PDX12	protein_coding	chr3:5443950-5445329:-	gi|15233273|ref|NP_188226.1|	1656	0	putative pyridoxal biosynthesis protein PDX1.2 [Arabidopsis thaliana]	gi|332640072|gb|CP002686.1|	1380	0	Arabidopsis thaliana chromosome 3, complete sequence	Q9ZNR6	642	0	Pyridoxal 5'-phosphate synthase-like subunit PDX1.2	SPAC29B12.04	328	2e-108	COG0214	pfam01680	SOR_SNZ	SOR/SNZ family. Members of this family are enzymes involved in a new pathway of pyridoxine/pyridoxal 5-phosphate biosynthesis. This family was formerly known as UPF0019.	GO:0042823|pyridoxal phosphate biosynthetic process;GO:0042819|vitamin B6 biosynthetic process;	GO:0005829|cytosol;	GO:0003824|catalytic activity;GO:0046982|protein heterodimerization activity;	K06215	pdxS, pdx1; pyridoxal 5'-phosphate synthase pdxS subunit [EC:4.3.3.6]
AT1G66090	1272	1737	775.372	35	19	57.7185	5.85096	3.02021e-45	6.45504e-43	up	yes	AT1G66090	protein_coding	chr1:24602033-24604763:+	gi|15218929|ref|NP_176783.1|	2001	0	TIR-NBS class of disease resistance protein [Arabidopsis thaliana]	gi|30697288|ref|NM_105280.2|	1555	0	Arabidopsis thaliana TIR-NBS class of disease resistance protein mRNA, complete cds	F4I594	462	7e-150	Disease resistance protein RML1A	.	.	.	.	pfam01582	TIR	TIR domain. The Toll/interleukin-1 receptor (TIR) homology domain is an intracellular signalling domain found in MyD88, interleukin 1 receptor and the Toll receptor. It contains three highly-conserved regions, and mediates protein-protein interactions between the Toll-like receptors (TLRs) and signal-transduction components. TIR-like motifs are also found in plant proteins thought to be involved …	GO:0050832|defense response to fungus;GO:0007165|signal transduction;	.	GO:0043531|ADP binding;GO:0005524|ATP binding;	.	.
AT1G14200	6471	6970	3469.39	113	133	56.5312	5.82098	0	0	up	yes	AT1G14200	protein_coding	chr1:4854224-4855287:-	gi|15223679|ref|NP_172872.1|	792	2e-102	RING finger domain-containing protein [Arabidopsis thaliana]	gi|332189094|gb|CP002684.1|	1064	0	Arabidopsis thaliana chromosome 1 sequence	Q5M974	77.4	1e-15	E3 ubiquitin-protein ligase RNF181	SPAC57A7.09	60.5	2e-09	COG5540	pfam13639	zf-RING_2	Ring finger domain.	GO:0043161|proteasome-mediated ubiquitin-dependent protein catabolic process;GO:0000209|protein polyubiquitination;GO:0042787|protein ubiquitination involved in ubiquitin-dependent protein catabolic process;	.	GO:0016874|ligase activity;GO:0061630|ubiquitin protein ligase activity;GO:0008270|zinc ion binding;	.	.
AT5G05410	7690	9246	4370.55	162	155	55.2647	5.78829	0	0	up	yes	DREB2A	protein_coding	chr5:1602205-1604112:+	gi|15239107|ref|NP_196160.1|	1494	0	dehydration-responsive element-binding protein 2A [Arabidopsis thaliana]	gi|332002898|gb|CP002688.1|	1489	0	Arabidopsis thaliana chromosome 5 sequence	O82132	580	0	Dehydration-responsive element-binding protein 2A	.	.	.	.	pfam00847	AP2	AP2 domain. This 60 amino acid residue domain can bind to DNA and is found in transcription factor proteins.	GO:0010286|heat acclimation;GO:0045893|positive regulation of transcription, DNA-templated;GO:0009408|response to heat;GO:0042542|response to hydrogen peroxide;GO:0010224|response to UV-B;GO:0009414|response to water deprivation;GO:0006351|transcription, DNA-templated;	GO:0005634|nucleus;	GO:0043565|sequence-specific DNA binding;GO:0003700|transcription factor activity, sequence-specific DNA binding;GO:0044212|transcription regulatory region DNA binding;	K09286	EREBP; EREBP-like factor
AT3G51910	5677	7033	3295.59	165	139	43.2556	5.43482	0	0	up	yes	HSFA7A	protein_coding	chr3:19265141-19266806:+	gi|15231071|ref|NP_190759.1|	1347	0	heat stress transcription factor A-7a [Arabidopsis thaliana]	gi|18409450|ref|NM_115050.1|	819	0	Arabidopsis thaliana heat stress transcription factor A-7a mRNA, complete cds	Q9SV12	523	0	Heat stress transcription factor A-7a	SPAC8C9.14_1	100	5e-23	COG5169	pfam00447	HSF_DNA-bind	HSF-type DNA-binding.	GO:0032268|regulation of cellular protein metabolic process;GO:0009408|response to heat;GO:0009644|response to high light intensity;GO:0006351|transcription, DNA-templated;	GO:0005634|nucleus;	GO:0043565|sequence-specific DNA binding;GO:0003700|transcription factor activity, sequence-specific DNA binding;	K09419	HSFF; heat shock transcription factor, other eukaryote
AT2G46240	14073	19654	8741.84	402	413	42.7581	5.41813	7.6873e-134	4.44575e-131	up	yes	BAG6	protein_coding	chr2:18986133-18990220:+	gi|15225945|ref|NP_182147.1|	5188	0	BCL-2-associated athanogene 6 [Arabidopsis thaliana]	gi|186508564|ref|NM_130187.3|	3511	0	Arabidopsis thaliana BCL-2-associated athanogene 6 mRNA, complete cds	O82345	1998	0	BAG family molecular chaperone regulator 6	.	.	.	.	pfam02179	BAG	BAG domain. Domain present in Hsp70 regulators.	GO:0006915|apoptotic process;GO:0006914|autophagy;GO:0050832|defense response to fungus;GO:0009817|defense response to fungus, incompatible interaction;GO:0012502|induction of programmed cell death;GO:0010508|positive regulation of autophagy;GO:0006457|protein folding;GO:0009408|response to heat;GO:0009644|response to high light intensity;GO:0042542|response to hydrogen peroxide;GO:0010228|vegeta…	GO:0009506|plasmodesma;	GO:0005516|calmodulin binding;	.	.
AT5G25450	212	321	138.101	10	3	42.412	5.4064	8.42688e-29	1.19207e-26	up	yes	QCR7-2	protein_coding	chr5:8856917-8858476:+	gi|15239430|ref|NP_197927.1|	495	2e-58	cytochrome bd ubiquinol oxidase [Arabidopsis thaliana]	gi|145358430|ref|NM_122455.3|	1035	0	Arabidopsis thaliana cytochrome bd ubiquinol oxidase mRNA, complete cds	F4JWS8	195	1e-59	Cytochrome b-c1 complex subunit 7-2	.	.	.	.	pfam02271	UCR_14kD	Ubiquinol-cytochrome C reductase complex 14kD subunit. The ubiquinol-cytochrome C reductase complex (cytochrome bc1 complex) is a respiratory multienzyme complex. This Pfam family represents the 14kD (or VI) subunit of the complex which is not directly involved in electron transfer, but has a role in assembly of the complex.	GO:0006122|mitochondrial electron transport, ubiquinol to cytochrome c;	GO:0016020|membrane;GO:0005750|mitochondrial respiratory chain complex III;GO:0005739|mitochondrion;	.	K00417	QCR7, UQCRB; ubiquinol-cytochrome c reductase subunit 7
AT5G64510	1081	1411	646.334	30	31	42.2376	5.40046	3.80336e-116	1.86964e-113	up	yes	TIN1	protein_coding	chr5:25784404-25786385:+	gi|42568768|ref|NP_201256.2|	2206	0	protein TUNICAMYCIN INDUCED 1 [Arabidopsis thaliana]	gi|42568767|ref|NM_125847.3|	1618	0	Arabidopsis thaliana protein TUNICAMYCIN INDUCED 1 mRNA, complete cds	.	.	.	.	.	.	.	.	pfam12294	DUF3626	Protein of unknown function (DUF3626). This family of proteins is found in bacteria. Proteins in this family are typically between 294 and 374 amino acids in length.	.	.	.	.	.
AT3G08970	1422	2103	913.825	44	43	41.8629	5.3876	1.79896e-60	5.12652e-58	up	yes	ERDJ3A	protein_coding	chr3:2737297-2740549:+	gi|15231993|ref|NP_187509.1|	2331	0	J domain protein ATERDJ3A [Arabidopsis thaliana]	gi|42563849|ref|NM_111731.3|	2036	0	Arabidopsis thaliana J domain protein ATERDJ3A mRNA, complete cds	Q9SR96	902	0	DnaJ protein ERDJ3A	Cj1229	86.3	2e-17	COG2214	pfam00226	DnaJ	DnaJ domain. DnaJ domains (J-domains) are associated with hsp70 heat-shock system and it is thought that this domain mediates the interaction. DnaJ-domain is therefore part of a chaperone (protein folding) system. The T-antigens, although not in Prosite are confirmed as DnaJ containing domains from literature.	GO:0034605|cellular response to heat;GO:0009860|pollen tube growth;GO:0009408|response to heat;	GO:0005788|endoplasmic reticulum lumen;GO:0009506|plasmodesma;	GO:0016491|oxidoreductase activity;	.	.
AT2G32120	3029	4081	1846.45	91	94	39.7248	5.31197	5.96654e-234	6.51779e-231	up	yes	HSP70-8	protein_coding	chr2:13651442-13653945:-	gi|15225187|ref|NP_180771.1|	2956	0	heat-shock protein 70T-2 [Arabidopsis thaliana]	gi|145360533|ref|NM_128771.3|	2092	0	Arabidopsis thaliana heat-shock protein 70T-2 mRNA, complete cds	Q9SKY8	1143	0	Heat shock 70 kDa protein 8	SPAC22A12.15c	278	8e-82	COG0443	pfam00012	HSP70	Hsp70 protein. Hsp70 chaperones help to fold many proteins. Hsp70 assisted folding involves repeated cycles of substrate binding and release. Hsp70 activity is ATP dependent. Hsp70 proteins are made up of two regions: the amino terminus is the ATPase domain and the carboxyl terminus is the substrate binding region.	GO:0009408|response to heat;GO:0009644|response to high light intensity;GO:0042542|response to hydrogen peroxide;	.	GO:0005524|ATP binding;	K09489	HSPA4; heat shock 70kDa protein 4
AT3G09350	7132	9375	4310.63	289	236	32.5347	5.02391	2.90536e-124	1.544e-121	up	yes	Fes1A	protein_coding	chr3:2870970-2873332:+	gi|18398480|ref|NP_566349.1|	1904	0	protein Fes1A [Arabidopsis thaliana]	gi|238479701|ref|NM_001161128.1|	1766	0	Arabidopsis thaliana protein Fes1A mRNA, complete cds	A1DLW4	73.2	3e-13	Hsp70 nucleotide exchange factor fes1	.	.	.	.	pfam13646	HEAT_2	HEAT repeats. This family includes multiple HEAT repeats.	GO:0071629|cytoplasm-associated proteasomal ubiquitin-dependent protein catabolic process;GO:0002181|cytoplasmic translation;GO:0006417|regulation of translation;	GO:0022626|cytosolic ribosome;GO:0005634|nucleus;	GO:0000774|adenyl-nucleotide exchange factor activity;	.	.
AT1G60190	242	378	161.807	15	5	32.1385	5.00623	5.12303e-13	3.27059e-11	up	yes	PUB19	protein_coding	chr1:22198266-22200687:+	gi|15219012|ref|NP_176225.1|	3432	0	U-box domain-containing protein 19 [Arabidopsis thaliana]	gi|332189094|gb|CP002684.1|	2422	0	Arabidopsis thaliana chromosome 1 sequence	O80742	1328	0	U-box domain-containing protein 19	.	.	.	.	pfam04564	U-box	U-box domain. This domain is related to the Ring finger pfam00097 but lacks the zinc binding residues.	GO:0010029|regulation of seed germination;	GO:0005737|cytoplasm;GO:0005634|nucleus;	GO:0016874|ligase activity;GO:0004842|ubiquitin-protein transferase activity;	.	.
AT1G66080	2244	2981	1366.11	84	89	31.2189	4.96435	9.11377e-193	7.79148e-190	up	yes	AT1G66080	protein_coding	chr1:24599939-24601308:-	gi|15218916|ref|NP_176782.1|	1001	9e-133	uncharacterized protein [Arabidopsis thaliana]	gi|332189094|gb|CP002684.1|	888	0	Arabidopsis thaliana chromosome 1 sequence	.	.	.	.	.	.	.	.	pfam05603	DUF775	Protein of unknown function (DUF775). This family consists of several eukaryotic proteins of unknown function.	.	.	.	.	.
AT1G30070	3260	4360	1999.23	142	139	28.0339	4.8091	4.01749e-232	4.15768e-229	up	yes	AT1G30070	protein_coding	chr1:10546511-10548236:-	gi|334182947|ref|NP_001185113.1|	1066	1e-143	SGS domain-containing protein [Arabidopsis thaliana]	gi|334182946|ref|NM_001198184.1|	958	0	Arabidopsis thaliana SGS domain-containing protein mRNA, complete cds	Q9CXW3	94	4e-21	Calcyclin-binding protein	.	.	.	.	pfam04969	CS	CS domain. The CS and CHORD (pfam04968) are fused into a single polypeptide chain in metazoans but are found in separate proteins in plants; this is thought to be indicative of an interaction between CS and CHORD. It has been suggested that the CS domain is a binding module for HSP90, implying that CS domain-containing proteins are involved in recruiting heat shock proteins to multiprotein assemb…	GO:0007568|aging;GO:0055007|cardiac muscle cell differentiation;GO:0071277|cellular response to calcium ion;GO:0060548|negative regulation of cell death;GO:0045740|positive regulation of DNA replication;GO:0060416|response to growth hormone;	GO:0030877|beta-catenin destruction complex;GO:0044297|cell body;GO:0005737|cytoplasm;GO:0070062|extracellular exosome;GO:0043005|neuron projection;GO:0005641|nuclear envelope lumen;GO:0005654|nucleoplasm;	GO:0042803|protein homodimerization activity;	K04507	CACYBP, SIP; calcyclin binding protein
AT1G21550	386	589	255.617	23	13	28.0078	4.80776	7.39142e-49	1.70985e-46	up	yes	CML44	protein_coding	chr1:7552987-7553975:-	gi|18395002|ref|NP_564143.1|	801	2e-104	putative calcium-binding protein CML44 [Arabidopsis thaliana]	gi|332189094|gb|CP002684.1|	989	0	Arabidopsis thaliana chromosome 1 sequence	Q9LPK5	313	9e-106	Probable calcium-binding protein CML44	SPAC3A12.14	73.2	7e-15	COG5126	pfam13499	EF-hand_7	EF-hand domain pair.	.	.	GO:0005509|calcium ion binding;	K13448	CML; calcium-binding protein CML
AT1G80840	435	369	211.528	17	13	27.7793	4.79594	1.43387e-46	3.16788e-44	up	yes	WRKY40	protein_coding	chr1:30383561-30385499:+	gi|15220859|ref|NP_178199.1|	1543	0	putative WRKY transcription factor 40 [Arabidopsis thaliana]	gi|145337829|ref|NM_106732.3|	1195	0	Arabidopsis thaliana putative WRKY transcription factor 40 mRNA, complete cds	Q9SAH7	598	0	Probable WRKY transcription factor 40	.	.	.	.	pfam03106	WRKY	WRKY DNA -binding domain.	GO:0042742|defense response to bacterium;GO:0050832|defense response to fungus;GO:0045892|negative regulation of transcription, DNA-templated;GO:0031347|regulation of defense response;GO:0010200|response to chitin;GO:0002237|response to molecule of bacterial origin;GO:0009751|response to salicylic acid;GO:0009611|response to wounding;GO:0006351|transcription, DNA-templated;	GO:0005634|nucleus;	GO:0043565|sequence-specific DNA binding;GO:0003700|transcription factor activity, sequence-specific DNA binding;GO:0044212|transcription regulatory region DNA binding;	.	.
AT5G12110	3108	4249	1933.35	147	138	26.6866	4.73805	4.59216e-216	4.29979e-213	up	yes	AT5G12110	protein_coding	chr5:3914468-3916896:+	gi|15239877|ref|NP_196772.1|	968	2e-124	elongation factor 1-beta 1 [Arabidopsis thaliana]	gi|332002898|gb|CP002688.1|	1328	0	Arabidopsis thaliana chromosome 5 sequence	Q84WM9	377	1e-125	Elongation factor 1-beta 1	SPCC1450.04	96.3	2e-21	COG2092	pfam00736	EF1_GNE	EF-1 guanine nucleotide exchange domain. This family is the guanine nucleotide exchange domain of EF-1 beta and EF-1 delta chains.	.	GO:0005853|eukaryotic translation elongation factor 1 complex;GO:0005886|plasma membrane;	GO:0003746|translation elongation factor activity;	K03232	EEF1B; elongation factor 1-beta
AT4G24410	28	47	19.7035	3	0	25.8868	4.69414	8.76506e-06	0.000246916	up	yes	AT4G24410	protein_coding	chr4:12623530-12624039:-	gi|15233822|ref|NP_194172.1|	702	7e-92	uncharacterized protein [Arabidopsis thaliana]	gi|332656411|gb|CP002687.1|	510	0	Arabidopsis thaliana chromosome 4 sequence	.	.	.	.	.	.	.	.	pfam06218	NPR2	Nitrogen permease regulator 2. This family of regulators are involved in post-translational control of nitrogen permease.	.	.	.	.	.
AT1G52560	144	171	83.0454	5	8	25.0519	4.64685	3.82411e-20	3.81692e-18	up	yes	HSP26.5	protein_coding	chr1:19574538-19575866:-	gi|15219028|ref|NP_175665.1|	1197	6e-163	heat shock protein 26.5 [Arabidopsis thaliana]	gi|145336668|ref|NM_104134.3|	822	0	Arabidopsis thaliana heat shock protein 26.5 mRNA, complete cds	Q9SSQ8	465	3e-164	26.5 kDa heat shock protein, mitochondrial	TM0374	85.1	4e-19	COG0071	pfam00011	HSP20	Hsp20/alpha crystallin family.	GO:0009408|response to heat;GO:0009644|response to high light intensity;GO:0042542|response to hydrogen peroxide;	GO:0005739|mitochondrion;	.	K13993	HSP20; HSP20 family protein
AT4G22710	26	46	18.9452	2	1	24.8031	4.63245	1.09572e-05	0.000303451	up	yes	CYP706A2	protein_coding	chr4:11934969-11936823:+	gi|15235775|ref|NP_194002.1|	2629	0	cytochrome P450, family 706, subfamily A, polypeptide 2 [Arabidopsis thaliana]	gi|332656411|gb|CP002687.1|	1855	0	Arabidopsis thaliana chromosome 4 sequence	P48418	327	2e-102	Flavonoid 3',5'-hydroxylase 1	alr4766	117	3e-27	COG2124	pfam00067	p450	Cytochrome P450. Cytochrome P450s are haem-thiolate proteins involved in the oxidative degradation of various compounds. They are particularly well known for their role in the degradation of environmental toxins and mutagens. They can be divided into 4 classes, according to the method by which electrons from NAD(P)H are delivered to the catalytic site. Sequence conservation is relatively low with…	GO:0009718|anthocyanin-containing compound biosynthetic process;	GO:0005783|endoplasmic reticulum;	GO:0033772|flavonoid 3',5'-hydroxylase activity;GO:0020037|heme binding;GO:0005506|iron ion binding;	.	.
AT3G14200	6400	7670	3710.88	331	259	24.6864	4.62565	0	0	up	yes	AT3G14200	protein_coding	chr3:4712574-4714698:-	gi|15231803|ref|NP_188036.1|	999	2e-131	chaperone DnaJ-domain containing protein [Arabidopsis thaliana]	gi|30683030|ref|NM_112276.3|	1292	0	Arabidopsis thaliana chaperone DnaJ-domain containing protein mRNA, complete cds	Q8NHS0	78.2	4e-15	DnaJ homolog subfamily B member 8	TM0849	67.8	2e-11	COG0484	pfam00226	DnaJ	DnaJ domain. DnaJ domains (J-domains) are associated with hsp70 heat-shock system and it is thought that this domain mediates the interaction. DnaJ-domain is therefore part of a chaperone (protein folding) system. The T-antigens, although not in Prosite are confirmed as DnaJ containing domains from literature.	GO:0061077|chaperone-mediated protein folding;GO:0090084|negative regulation of inclusion body assembly;	GO:0005829|cytosol;GO:0005634|nucleus;	GO:0051087|chaperone binding;GO:0044183|protein binding involved in protein folding;GO:0051082|unfolded protein binding;	K09514	DNAJB8; DnaJ homolog subfamily B member 8
AT5G35320	4207	5397	2532.36	191	212	24.6321	4.62247	3.97102e-266	4.88013e-263	up	yes	AT5G35320	protein_coding	chr5:13521746-13523506:+	gi|15238476|ref|NP_198382.1|	1143	4e-154	uncharacterized protein [Arabidopsis thaliana]	gi|145358535|ref|NM_122923.2|	1073	0	Arabidopsis thaliana uncharacterized protein mRNA, complete cds	.	.	.	.	.	.	.	.	pfam12619	MCM2_N	Mini-chromosome maintenance protein 2. This domain family is found in eukaryotes, and is typically between 138 and 153 amino acids in length. The family is found in association with pfam00493. Mini-chromosome maintenance (MCM) proteins are essential for DNA replication. These proteins use ATPase activity to perform this function.	.	.	.	.	.
AT1G50745	312	284	157.642	19	7	23.7768	4.57148	9.86048e-35	1.67144e-32	up	yes	AT1G50745	protein_coding	chr1:18808866-18810504:-	gi|15223637|ref|NP_175490.1|	2116	0	plant mobile domain family protein [Arabidopsis thaliana]	gi|332189094|gb|CP002684.1|	1401	0	Arabidopsis thaliana chromosome 1 sequence	.	.	.	.	.	.	.	.	pfam10359	Fmp27_WPPW	RNA pol II promoter Fmp27 protein domain. Fmp27_WPPW is a conserved domain of a family of proteins involved in RNA polymerase II transcription initiation. It contains characteristic HQR and WPPW sequence motifs. and is towards the C-terminal in members which contain Fmp27_SW pfam10305.	.	.	.	.	.
AT5G40000	15	28	11.3586	2	0	22.2572	4.4762	0.00070385	0.0124795	up	yes	AT5G40000	protein_coding	chr5:16010869-16012559:-	gi|15242534|ref|NP_198816.1|	2479	0	AAA-type ATPase family protein [Arabidopsis thaliana]	gi|332002898|gb|CP002688.1|	1691	0	Arabidopsis thaliana chromosome 5 sequence	F4KFX5	959	0	AAA-ATPase At5g40000	SPAC644.07	122	3e-29	COG0465	pfam14363	AAA_assoc	Domain associated at C-terminal with AAA. This domain is found in association with the AAA family, pfam00004.	.	GO:0005886|plasma membrane;	GO:0005524|ATP binding;GO:0016887|ATPase activity;	.	.
AT4G11660	1804	1966	999.496	90	87	22.044	4.46231	5.77306e-183	4.54063e-180	up	yes	HSFB2B	protein_coding	chr4:7042354-7044708:+	gi|15234264|ref|NP_192903.1|	1277	8e-167	heat stress transcription factor B-2b [Arabidopsis thaliana]	gi|145340115|ref|NM_117235.4|	1991	0	Arabidopsis thaliana heat stress transcription factor B-2b mRNA, complete cds	Q9T0D3	496	4e-168	Heat stress transcription factor B-2b	YGL073w	94	7e-19	COG5169	pfam00447	HSF_DNA-bind	HSF-type DNA-binding.	GO:0045892|negative regulation of transcription, DNA-templated;GO:0010200|response to chitin;GO:0006351|transcription, DNA-templated;	GO:0005634|nucleus;	GO:0043565|sequence-specific DNA binding;GO:0003700|transcription factor activity, sequence-specific DNA binding;	K09419	HSFF; heat shock transcription factor, other eukaryote
AT4G13395	16	25	10.8681	1	1	21.1802	4.40464	0.000784282	0.0135992	up	yes	DVL10	protein_coding	chr4:7785428-7786161:-	gi|145333037|ref|NP_001078384.1|	292	1e-30	protein rotundifolia like 12 [Arabidopsis thaliana]	gi|332656411|gb|CP002687.1|	734	0	Arabidopsis thaliana chromosome 4 sequence	.	.	.	.	.	.	.	.	pfam08137	DVL	DVL family. This family consists of the DVL family of proteins. In a gain-of-function genetic screen for genes that influence fruit development in Arabidopsis, DEVIL (DVL) gene was identified. DVL is a small protein and overexpression of the protein results in pleiotropic phenotypes featured by shortened stature, rounder rosette leaves, clustered inflorescences, shortened pedicles, and siliques w…	.	.	.	.	.
AT5G52760	15	26	10.8682	0	2	21.1091	4.39979	0.000923902	0.0155971	up	yes	HIPP14	protein_coding	chr5:21386727-21387714:+	gi|15237249|ref|NP_200088.1|	588	7e-74	copper transport family protein [Arabidopsis thaliana]	gi|186531548|ref|NM_124654.4|	639	0	Arabidopsis thaliana copper transport family protein mRNA, complete cds	Q9LTE1	231	3e-75	Heavy metal-associated isoprenylated plant protein 14	.	.	.	.	pfam00403	HMA	Heavy-metal-associated domain.	GO:0046916|cellular transition metal ion homeostasis;GO:0030001|metal ion transport;	GO:0005737|cytoplasm;	GO:0046914|transition metal ion binding;	.	.
AT4G28140	26	34	15.934	2	1	20.6996	4.37153	4.88644e-05	0.0011862	up	yes	ERF054	protein_coding	chr4:13974493-13975919:-	gi|15234401|ref|NP_194543.1|	1320	1e-178	ethylene-responsive transcription factor ERF054 [Arabidopsis thaliana]	gi|332656411|gb|CP002687.1|	1427	0	Arabidopsis thaliana chromosome 4 sequence	Q9M0J3	513	5e-180	Ethylene-responsive transcription factor ERF054	.	.	.	.	pfam00847	AP2	AP2 domain. This 60 amino acid residue domain can bind to DNA and is found in transcription factor proteins.	GO:0009873|ethylene-activated signaling pathway;GO:0010200|response to chitin;GO:0006351|transcription, DNA-templated;	GO:0005634|nucleus;	GO:0003677|DNA binding;GO:0003700|transcription factor activity, sequence-specific DNA binding;	K09286	EREBP; EREBP-like factor
AT1G26800	3469	3897	1958.51	182	188	20.5972	4.36438	1.95095e-282	2.55744e-279	up	yes	AT1G26800	protein_coding	chr1:9285025-9286395:-	gi|18396059|ref|NP_564263.1|	1011	2e-133	RING/U-box domain-containing protein [Arabidopsis thaliana]	gi|332189094|gb|CP002684.1|	1371	0	Arabidopsis thaliana chromosome 1 sequence	Q8LPN7	89.7	2e-18	E3 ubiquitin-protein ligase RING1-like	.	.	.	.	pfam13639	zf-RING_2	Ring finger domain.	GO:0016567|protein ubiquitination;	.	GO:0016874|ligase activity;GO:0008270|zinc ion binding;	K11982	RNF115_126; E3 ubiquitin-protein ligase RNF115/126 [EC:2.3.2.27]
AT1G21340	37	39	20.2586	2	2	19.6665	4.29767	4.62343e-06	0.000136931	up	yes	DOF1.2	protein_coding	chr1:7476022-7476899:+	gi|116830897|gb|ABK28405.1|	1400	0	unknown [Arabidopsis thaliana]	gi|332189094|gb|CP002684.1|	878	0	Arabidopsis thaliana chromosome 1 sequence	P68349	543	0	Dof zinc finger protein DOF1.2	.	.	.	.	pfam02701	zf-Dof	Dof domain, zinc finger. The Dof domain is a zinc finger DNA-binding domain, that shows resemblance to the Cys2 zinc finger.	GO:0006355|regulation of transcription, DNA-templated;GO:0006351|transcription, DNA-templated;	GO:0005634|nucleus;	GO:0003677|DNA binding;GO:0046872|metal ion binding;GO:0003700|transcription factor activity, sequence-specific DNA binding;	.	.
AT4G27657	236	341	153.7	17	14	19.2428	4.26625	2.34048e-32	3.56751e-30	up	yes	AT4G27657	protein_coding	chr4:13812989-13813701:+	gi|18417041|ref|NP_567784.1|	224	1e-20	uncharacterized protein [Arabidopsis thaliana]	gi|332656411|gb|CP002687.1|	713	0	Arabidopsis thaliana chromosome 4 sequence	.	.	.	.	.	.	.	.	pfam09420	Nop16	Ribosome biogenesis protein Nop16. Nop16 is a protein involved in ribosome biogenesis.	.	.	.	.	.
AT3G29000	31	42	19.4721	2	2	18.8679	4.23786	8.04738e-06	0.000228995	up	yes	CML30	protein_coding	chr3:11005638-11006514:+	gi|15228558|ref|NP_189542.1|	788	2e-102	putative calcium-binding protein CML30 [Arabidopsis thaliana]	gi|332640072|gb|CP002686.1|	877	0	Arabidopsis thaliana chromosome 3, complete sequence	Q9MBG5	308	1e-103	Probable calcium-binding protein CML30	.	.	.	.	pfam13499	EF-hand_7	EF-hand domain pair.	.	.	GO:0005509|calcium ion binding;	.	.
AT5G04340	880	978	496.676	48	56	18.4817	4.20802	6.36175e-98	2.55288e-95	up	yes	ZAT6	protein_coding	chr5:1216058-1217362:-	gi|15237692|ref|NP_196054.1|	859	2e-110	zinc finger protein ZAT6 [Arabidopsis thaliana]	gi|332002898|gb|CP002688.1|	1305	0	Arabidopsis thaliana chromosome 5 sequence	O22533	335	1e-111	Zinc finger protein ZAT6	.	.	.	.	pfam13912	zf-C2H2_6	C2H2-type zinc finger.	GO:0055062|phosphate ion homeostasis;GO:2000280|regulation of root development;GO:0010200|response to chitin;GO:0006351|transcription, DNA-templated;	GO:0005634|nucleus;	GO:0001047|core promoter binding;GO:0046872|metal ion binding;GO:0043565|sequence-specific DNA binding;GO:0003700|transcription factor activity, sequence-specific DNA binding;GO:0044212|transcription regulatory region DNA binding;	.	.
AT1G67360	3934	5795	2597.73	265	283	18.3347	4.19651	9.49654e-51	2.30531e-48	up	yes	AT1G67360	protein_coding	chr1:25236781-25238216:-	gi|15220426|ref|NP_176904.1|	1192	9e-162	REF/SRPP-like protein [Arabidopsis thaliana]	gi|145361499|ref|NM_179525.2|	1205	0	Arabidopsis thaliana REF/SRPP-like protein mRNA, complete cds	Q9FYF7	444	1e-154	REF/SRPP-like protein At1g67360	.	.	.	.	pfam05755	REF	Rubber elongation factor protein (REF). This family consists of the highly related rubber elongation factor (REF), small rubber particle protein (SRPP) and stress-related protein (SRP) sequences. REF and SRPP are released from the rubber particle membrane into the cytosol during osmotic lysis of the sedimentable organelles (lutoids). The exact function of this family is unknown.	GO:0080186|developmental vegetative growth;GO:0034389|lipid particle organization;GO:0009555|pollen development;GO:0045927|positive regulation of growth;GO:1902584|positive regulation of response to water deprivation;	GO:0005783|endoplasmic reticulum;GO:0005811|lipid particle;GO:0005773|vacuole;	.	.	.
AT1G72520	394	459	228.271	23	26	18.0062	4.17042	6.57505e-49	1.53911e-46	up	yes	LOX4	protein_coding	chr1:27308513-27312756:+	gi|15218506|ref|NP_177396.1|	4864	0	lipoxygenase 4 [Arabidopsis thaliana]	gi|186494858|ref|NM_105911.4|	3042	0	Arabidopsis thaliana lipoxygenase 4 mRNA, complete cds	Q9FNX8	1874	0	Lipoxygenase 4, chloroplastic	.	.	.	.	pfam00305	Lipoxygenase	Lipoxygenase.	GO:0009901|anther dehiscence;GO:0048653|anther development;GO:0006633|fatty acid biosynthetic process;GO:0034440|lipid oxidation;GO:0031408|oxylipin biosynthetic process;GO:0009555|pollen development;GO:0009617|response to bacterium;GO:0010193|response to ozone;GO:0009611|response to wounding;GO:0080086|stamen filament development;	GO:0009507|chloroplast;	GO:0016165|linoleate 13S-lipoxygenase activity;GO:0046872|metal ion binding;	K00454	LOX2S; lipoxygenase [EC:1.13.11.12]
AT1G07350	8846	10410	5156.69	574	549	17.7398	4.14891	0	0	up	yes	SR45A	protein_coding	chr1:2257384-2260187:-	gi|8778550|gb|AAF79558.1|AC022464_16	482	8e-75	F22G5.31 [Arabidopsis thaliana]	gi|42470432|emb|BX815167.1|	1699	0	Arabidopsis thaliana Full-length cDNA Complete sequence from clone GSLTLS3ZA03 of Adult vegetative tissue of strain col-0 of Arabidopsis thaliana (thale cress)	Q84TH4	220	1e-63	Serine/arginine-rich splicing factor SR45a	.	.	.	.	pfam00076	RRM_1	RNA recognition motif. (a.k.a. RRM, RBD, or RNP domain). The RRM motif is probably diagnostic of an RNA binding protein. RRMs are found in a variety of RNA binding proteins, including various hnRNP proteins, proteins implicated in regulation of alternative splicing, and protein components of snRNPs. The motif also appears in a few single stranded DNA binding proteins. The RRM structure consists o…	GO:0006397|mRNA processing;GO:0043484|regulation of RNA splicing;GO:0009644|response to high light intensity;GO:0008380|RNA splicing;	GO:0016607|nuclear speck;GO:0005681|spliceosomal complex;	GO:0003676|nucleic acid binding;GO:0000166|nucleotide binding;	.	.
AT3G07090	7015	8640	4193.58	470	452	17.5618	4.13437	0	0	up	yes	AT3G07090	protein_coding	chr3:2242998-2244828:-	gi|15231383|ref|NP_187365.1|	1313	5e-180	PPPDE putative thiol peptidase family protein [Arabidopsis thaliana]	gi|145338217|ref|NM_111589.4|	1046	0	Arabidopsis thaliana PPPDE putative thiol peptidase family protein mRNA, complete cds	Q6GLM5	149	1e-41	Desumoylating isopeptidase 1	.	.	.	.	pfam05903	Peptidase_C97	PPPDE putative peptidase domain. The PPPDE superfamily (after Permuted Papain fold Peptidases of DsRNA viruses and Eukaryotes), consists of predicted thiol peptidases with a circularly permuted papain-like fold. The inference of the likely DUB function of the PPPDE superfamily proteins is based on the fusions of the catalytic domain to Ub-binding PUG (PUB)/UBA domains and a novel alpha-helical Ub…	.	GO:0005737|cytoplasm;GO:0005634|nucleus;	GO:0008233|peptidase activity;	.	.
AT2G19310	4591	6091	2871.7	281	393	16.3523	4.03142	2.91504e-38	5.25857e-36	up	yes	HSP18.5	protein_coding	chr2:8369568-8370675:-	gi|15224757|ref|NP_179521.1|	781	1e-100	heat shock protein Hsp18.5 [Arabidopsis thaliana]	gi|330250293|gb|CP002685.1|	1108	0	Arabidopsis thaliana chromosome 2, complete sequence	O64564	305	6e-102	18.5 kDa class IV heat shock protein	.	.	.	.	pfam00011	HSP20	Hsp20/alpha crystallin family.	GO:0009408|response to heat;GO:0009644|response to high light intensity;GO:0042542|response to hydrogen peroxide;GO:0006979|response to oxidative stress;	GO:0005737|cytoplasm;	.	.	.
AT3G03165	21	42	16.9068	2	2	16.2544	4.02276	5.18975e-05	0.00125056	up	yes	AT3G03165	lncRNA	chr3:5380310-5380726:-	gi|567200118|ref|XP_006407333.1|	165	7e-12	hypothetical protein EUTSA_v10022087mg [Eutrema salsugineum]	gi|682125160|gb|KJ935235.1|	417	0	Arabidopsis thaliana isolate At3NC019140.1 putative long intergenic non-coding RNA, complete sequence	.	.	.	.	.	.	.	.	pfam04878	Baculo_p48	Baculovirus P48 protein.	.	.	.	.	.
AT5G03285	345	523	235.4	37	27	14.0235	3.80978	3.41838e-40	6.72156e-38	up	yes	AT5G03285	otherRNA	chr5:793514-793717:+	gi|98962263|gb|ABF59461.1|	184	1e-16	unknown protein [Arabidopsis thaliana]	gi|332002898|gb|CP002688.1|	204	6e-102	Arabidopsis thaliana chromosome 5 sequence	.	.	.	.	.	.	.	.	pfam09835	DUF2062	Uncharacterized protein conserved in bacteria (DUF2062). This domain, found in various prokaryotic proteins, has no known function.	.	.	.	.	.
AT5G62020	1540	1827	915.057	122	129	13.874	3.79432	6.6385e-139	3.95554e-136	up	yes	HSFB2A	protein_coding	chr5:24915807-24917643:+	gi|30697614|ref|NP_201008.2|	1543	0	heat stress transcription factor B-2a [Arabidopsis thaliana]	gi|42568701|ref|NM_125595.3|	1472	0	Arabidopsis thaliana heat stress transcription factor B-2a mRNA, complete cds	Q9SCW4	597	0	Heat stress transcription factor B-2a	SPAC2E12.02.02	94.4	2e-19	COG5169	pfam00447	HSF_DNA-bind	HSF-type DNA-binding.	GO:0010200|response to chitin;GO:0006351|transcription, DNA-templated;	GO:0005634|nucleus;	GO:0043565|sequence-specific DNA binding;GO:0003700|transcription factor activity, sequence-specific DNA binding;	K09419	HSFF; heat shock transcription factor, other eukaryote
AT3G09440	46067	52318	26834	3811	3891	13.2137	3.72396	0	0	up	yes	HSP70-3	protein_coding	chr3:2902355-2905947:-	gi|15232682|ref|NP_187555.1|	3228	0	heat shock protein 70-3 [Arabidopsis thaliana]	gi|332640072|gb|CP002686.1|	2377	0	Arabidopsis thaliana chromosome 3, complete sequence	O65719	1247	0	Heat shock 70 kDa protein 3	.	.	.	.	pfam00012	HSP70	Hsp70 protein. Hsp70 chaperones help to fold many proteins. Hsp70 assisted folding involves repeated cycles of substrate binding and release. Hsp70 activity is ATP dependent. Hsp70 proteins are made up of two regions: the amino terminus is the ATPase domain and the carboxyl terminus is the substrate binding region.	GO:0046686|response to cadmium ion;GO:0009408|response to heat;GO:0080167|response to karrikin;GO:0009615|response to virus;	GO:0048046|apoplast;GO:0005618|cell wall;GO:0009507|chloroplast;GO:0005829|cytosol;GO:0022626|cytosolic ribosome;GO:0005794|Golgi apparatus;GO:0016363|nuclear matrix;GO:0005886|plasma membrane;GO:0009506|plasmodesma;GO:0005774|vacuolar membrane;GO:0005773|vacuole;	GO:0005524|ATP binding;GO:0002020|protease binding;	K03283	HSPA1_8; heat shock 70kDa protein 1/8
AT3G23250	21	16	10.1346	2	1	12.8014	3.67823	0.00196919	0.0294972	up	yes	MYB15	protein_coding	chr3:8309209-8310910:+	gi|15229407|ref|NP_188966.1|	1340	0	myb domain protein 15 [Arabidopsis thaliana]	gi|79313334|ref|NM_001035670.1|	1421	0	Arabidopsis thaliana myb domain protein 15 mRNA, complete cds	Q7XBH4	87.4	1e-54	Myb-related protein Myb4	ECU11g1690	106	1e-25	COG5147	pfam00249	Myb_DNA-binding	Myb-like DNA-binding domain. This family contains the DNA binding domains from Myb proteins, as well as the SANT domain family.	GO:0006355|regulation of transcription, DNA-templated;GO:0006351|transcription, DNA-templated;	GO:0005634|nucleus;	GO:0003677|DNA binding;	K09422	MYBP; myb proto-oncogene protein, plant
AT4G21320	537	697	337.117	59	41	12.7709	3.67479	2.63676e-56	7.20091e-54	up	yes	HSA32	protein_coding	chr4:11340362-11342075:+	gi|30685384|ref|NP_567623.2|	1485	0	protein HEAT-STRESS-ASSOCIATED 32 [Arabidopsis thaliana]	gi|145340474|ref|NM_118250.4|	1136	0	Arabidopsis thaliana protein HEAT-STRESS-ASSOCIATED 32 mRNA, complete cds	Q8GWL1	576	0	Protein HEAT-STRESS-ASSOCIATED 32	Cgl2487	197	3e-58	COG1809	pfam02679	ComA	(2R)-phospho-3-sulfolactate synthase (ComA). In methanobacteria (2R)-phospho-3-sulfolactate synthase (ComA) catalyses the first step of the biosynthesis of coenzyme M from phosphoenolpyruvate (P-enolpyruvate). This novel enzyme catalyses the stereospecific Michael addition of sulfite to P-enolpyruvate, forming L-2-phospho-3-sulfolactate (PSL). It is suggested that the ComA-catalysed reaction is a…	GO:0010286|heat acclimation;GO:0010608|posttranscriptional regulation of gene expression;GO:0009408|response to heat;	.	GO:0003824|catalytic activity;	.	.
AT5G41750	262	298	153.259	24	22	12.5985	3.65518	1.42801e-31	2.12719e-29	up	yes	AT5G41750	protein_coding	chr5:16693832-16699028:+	gi|42568255|ref|NP_198990.3|	5329	0	TIR-NBS-LRR class disease resistance protein [Arabidopsis thaliana]	.	.	.	.	F4I594	862	0	Disease resistance protein RML1A	RSp0875	53.5	5e-06	COG4886	pfam01582	TIR	TIR domain. The Toll/interleukin-1 receptor (TIR) homology domain is an intracellular signalling domain found in MyD88, interleukin 1 receptor and the Toll receptor. It contains three highly-conserved regions, and mediates protein-protein interactions between the Toll-like receptors (TLRs) and signal-transduction components. TIR-like motifs are also found in plant proteins thought to be involved …	GO:0050832|defense response to fungus;GO:0007165|signal transduction;	.	GO:0043531|ADP binding;GO:0005524|ATP binding;	.	.
AT1G61340	478	699	322.581	42	58	12.1516	3.60307	3.99334e-48	9.13036e-46	up	yes	AT1G61340	protein_coding	chr1:22628264-22630020:+	gi|15219910|ref|NP_176329.1|	982	2e-131	F-box stress induced 1 [Arabidopsis thaliana]	gi|30696560|ref|NM_104815.2|	968	0	Arabidopsis thaliana F-box stress induced 1 mRNA, complete cds	Q8GX77	380	6e-132	F-box protein At1g61340	.	.	.	.	pfam10487	Nup188	Nucleoporin subcomplex protein binding to Pom34. This is one of the many peptides that make up the nucleoporin complex (NPC), and is found across eukaryotes. The Nup188 subcomplex (Nic96p-Nup188p-Nup192p-Pom152p) is one of at least six that make up the NPC, and as such is symmetrically localized on both faces of the NPC at the nuclear end, being integrally bound to the C-terminus of Pom34p.	GO:0006952|defense response;	.	GO:0043531|ADP binding;GO:0005524|ATP binding;	.	.
AT2G38470	2281	2492	1310.19	255	153	12.1377	3.60142	2.96455e-26	3.78519e-24	up	yes	WRKY33	protein_coding	chr2:16108235-16110766:+	gi|30687530|ref|NP_181381.2|	2253	0	putative WRKY transcription factor 33 [Arabidopsis thaliana]	gi|186506400|ref|NM_129404.3|	1902	0	Arabidopsis thaliana putative WRKY transcription factor 33 mRNA, complete cds	Q8S8P5	872	0	Probable WRKY transcription factor 33	.	.	.	.	pfam03106	WRKY	WRKY DNA -binding domain.	GO:0010120|camalexin biosynthetic process;GO:0070370|cellular heat acclimation;GO:0034605|cellular response to heat;GO:0042742|defense response to bacterium;GO:0050832|defense response to fungus;GO:0010508|positive regulation of autophagy;GO:0010200|response to chitin;GO:0009409|response to cold;GO:0009408|response to heat;GO:0006970|response to osmotic stress;GO:0009651|response to salt stress;G…	GO:0005634|nucleus;	GO:0043565|sequence-specific DNA binding;GO:0003700|transcription factor activity, sequence-specific DNA binding;GO:0044212|transcription regulatory region DNA binding;	K13424	WRKY33; WRKY transcription factor 33
AT4G25470	512	627	313.698	48	54	11.5463	3.52936	6.6564e-55	1.74513e-52	up	yes	DREB1C	protein_coding	chr4:13015250-13016235:-	gi|18416557|ref|NP_567719.1|	1106	9e-150	dehydration-responsive element-binding protein 1C [Arabidopsis thaliana]	gi|332656411|gb|CP002687.1|	986	0	Arabidopsis thaliana chromosome 4 sequence	Q9SYS6	430	5e-151	Dehydration-responsive element-binding protein 1C	.	.	.	.	pfam00847	AP2	AP2 domain. This 60 amino acid residue domain can bind to DNA and is found in transcription factor proteins.	GO:0009631|cold acclimation;GO:0009409|response to cold;GO:0006351|transcription, DNA-templated;	GO:0005634|nucleus;	GO:0003677|DNA binding;GO:0003700|transcription factor activity, sequence-specific DNA binding;	K09286	EREBP; EREBP-like factor
AT1G27730	342	333	186.163	45	16	11.5118	3.52504	4.46541e-08	1.77381e-06	up	yes	ZAT10	protein_coding	chr1:9648021-9649323:-	gi|6693033|gb|AAF24959.1|AC012375_22	1143	6e-153	T22C5.18 [Arabidopsis thaliana]	gi|332189094|gb|CP002684.1|	1303	0	Arabidopsis thaliana chromosome 1 sequence	Q96289	385	2e-131	Zinc finger protein ZAT10	.	.	.	.	pfam13912	zf-C2H2_6	C2H2-type zinc finger.	GO:0035264|multicellular organism growth;GO:0045892|negative regulation of transcription, DNA-templated;GO:0010117|photoprotection;GO:0015979|photosynthesis;GO:0009737|response to abscisic acid;GO:0010200|response to chitin;GO:0009409|response to cold;GO:0009644|response to high light intensity;GO:0006979|response to oxidative stress;GO:0009651|response to salt stress;GO:0009414|response to water…	GO:0005634|nucleus;	GO:0046872|metal ion binding;GO:0043565|sequence-specific DNA binding;GO:0003700|transcription factor activity, sequence-specific DNA binding;GO:0044212|transcription regulatory region DNA binding;	.	.
AT1G50750	146	101	68.4211	14	9	11.1492	3.47887	7.46369e-14	5.11353e-12	up	yes	AT1G50750	protein_coding	chr1:18810603-18812050:-	gi|15223637|ref|NP_175490.1|	1789	0	plant mobile domain family protein [Arabidopsis thaliana]	gi|332189094|gb|CP002684.1|	770	0	Arabidopsis thaliana chromosome 1 sequence	.	.	.	.	.	.	.	.	pfam10536	PMD	Plant mobile domain. This domain was identified by Babu and colleagues in a variety of transposases.	.	.	.	.	.
AT1G17870	800	950	484.121	71	94	10.9628	3.45454	1.05117e-73	3.38839e-71	up	yes	EGY3	protein_coding	chr1:6149939-6152222:-	gi|15220875|ref|NP_173229.1|	2673	0	S2P-like putative metalloprotease [Arabidopsis thaliana]	gi|145335842|ref|NM_101650.3|	1856	0	Arabidopsis thaliana S2P-like putative metalloprotease mRNA, complete cds	Q9LMU1	1034	0	Probable zinc metallopeptidase EGY3, chloroplastic	alr2114	135	2e-33	COG0750	pfam02163	Peptidase_M50	Peptidase family M50.	GO:0009408|response to heat;GO:0009644|response to high light intensity;GO:0042542|response to hydrogen peroxide;	GO:0031969|chloroplast membrane;GO:0016021|integral component of membrane;	GO:0008237|metallopeptidase activity;	.	.
AT4G24570	353	429	216.298	45	29	10.9421	3.45182	6.77637e-38	1.21131e-35	up	yes	PUMP4	protein_coding	chr4:12686459-12687650:+	gi|15233884|ref|NP_194188.1|	1474	0	dicarboxylate carrier 2 [Arabidopsis thaliana]	gi|332656411|gb|CP002687.1|	1192	0	Arabidopsis thaliana chromosome 4 sequence	Q9SB52	572	0	Mitochondrial uncoupling protein 4	.	.	.	.	pfam00153	Mito_carr	Mitochondrial carrier protein.	GO:0006839|mitochondrial transport;GO:0006412|translation;	GO:0016021|integral component of membrane;GO:0005743|mitochondrial inner membrane;	GO:0005310|dicarboxylic acid transmembrane transporter activity;GO:0003735|structural constituent of ribosome;	K13577	SLC25A10, DIC; solute carrier family 25 (mitochondrial dicarboxylate transporter), member 10
AT1G35210	27	15	11.6708	2	2	10.9003	3.44629	0.00140201	0.0220896	up	yes	AT1G35210	protein_coding	chr1:12896582-12897675:-	gi|26450809|dbj|BAC42513.1|	643	5e-80	unknown protein [Arabidopsis thaliana]	gi|332189094|gb|CP002684.1|	1094	0	Arabidopsis thaliana chromosome 1 sequence	.	.	.	.	.	.	.	.	pfam05340	DUF740	Protein of unknown function (DUF740). This family consists of several uncharacterized plant proteins of unknown function.	.	.	.	.	.
AT2G46400	129	142	75.0865	15	11	10.7935	3.4321	8.47295e-16	6.91301e-14	up	yes	WRKY46	protein_coding	chr2:19043411-19044955:-	gi|15225975|ref|NP_182163.1|	1573	0	putative WRKY transcription factor 46 [Arabidopsis thaliana]	gi|30690370|ref|NM_130204.2|	1222	0	Arabidopsis thaliana putative WRKY transcription factor 46 mRNA, complete cds	Q9SKD9	610	0	Probable WRKY transcription factor 46	.	.	.	.	pfam03106	WRKY	WRKY DNA -binding domain.	GO:0048527|lateral root development;GO:0006355|regulation of transcription, DNA-templated;GO:0010200|response to chitin;GO:0006351|transcription, DNA-templated;	GO:0005730|nucleolus;	GO:0000987|core promoter proximal region sequence-specific DNA binding;GO:0043565|sequence-specific DNA binding;GO:0003700|transcription factor activity, sequence-specific DNA binding;GO:0044212|transcription regulatory region DNA binding;	.	.
AT5G56030	52763	60941	31557.6	5679	5462	10.5597	3.4005	0	0	up	yes	HSP81-2	protein_coding	chr5:22686473-22689671:+	gi|334188442|ref|NP_001190553.1|	3173	0	heat shock protein 81-2 [Arabidopsis thaliana]	gi|145359302|ref|NM_124985.4|	2438	0	Arabidopsis thaliana heat shock protein 81-2 mRNA, complete cds	P55737	1207	0	Heat shock protein 90-2	SPAC926.04c	536	4e-177	COG0326	pfam00183	HSP90	Hsp90 protein.	GO:0061077|chaperone-mediated protein folding;GO:0009816|defense response to bacterium, incompatible interaction;	GO:0005737|cytoplasm;	GO:0005524|ATP binding;GO:0016887|ATPase activity;	K04079	htpG, HSP90A; molecular chaperone HtpG
AT2G20880	52	79	36.3641	4	9	10.3936	3.37762	5.63852e-08	2.20418e-06	up	yes	ERF053	protein_coding	chr2:8985959-8987302:+	gi|15226415|ref|NP_179685.1|	1459	0	ethylene-responsive transcription factor ERF053 [Arabidopsis thaliana]	gi|330250293|gb|CP002685.1|	1344	0	Arabidopsis thaliana chromosome 2, complete sequence	Q9SKT1	566	0	Ethylene-responsive transcription factor ERF053	.	.	.	.	pfam00847	AP2	AP2 domain. This 60 amino acid residue domain can bind to DNA and is found in transcription factor proteins.	GO:0009873|ethylene-activated signaling pathway;GO:2000070|regulation of response to water deprivation;GO:0009651|response to salt stress;GO:0006351|transcription, DNA-templated;	GO:0005737|cytoplasm;GO:0005634|nucleus;	GO:0003677|DNA binding;GO:0003700|transcription factor activity, sequence-specific DNA binding;	.	.
AT1G59865	36	34	19.474	5	2	10.3754	3.3751	4.33936e-05	0.00106656	up	yes	AT1G59865	protein_coding	chr1:22032313-22033297:-	gi|42571923|ref|NP_974052.1|	740	2e-97	uncharacterized protein [Arabidopsis thaliana]	gi|42571924|ref|NM_202324.1|	743	0	Arabidopsis thaliana uncharacterized protein mRNA, complete cds	.	.	.	.	.	.	.	.	pfam12619	MCM2_N	Mini-chromosome maintenance protein 2. This domain family is found in eukaryotes, and is typically between 138 and 153 amino acids in length. The family is found in association with pfam00493. Mini-chromosome maintenance (MCM) proteins are essential for DNA replication. These proteins use ATPase activity to perform this function.	.	.	.	.	.
AT1G05675	16	23	10.8507	3	1	10.0996	3.33622	0.00239434	0.0346941	up	yes	UGT74E1	protein_coding	chr1:1701116-1702749:-	gi|334182317|ref|NP_001184915.1|	2330	0	UDP-Glycosyltransferase superfamily protein [Arabidopsis thaliana]	gi|334182316|ref|NM_001197986.1|	1493	0	Arabidopsis thaliana UDP-Glycosyltransferase superfamily protein mRNA, complete cds	P0C7P7	902	0	UDP-glycosyltransferase 74E1	BS_ydhE	55.5	2e-07	COG1819	pfam00201	UDPGT	UDP-glucoronosyl and UDP-glucosyl transferase.	GO:0008152|metabolic process;	.	GO:0016758|transferase activity, transferring hexosyl groups;	.	.
AT3G07150	50	47	27.0715	5	5	10.0455	3.32848	1.42573e-06	4.62263e-05	up	yes	AT3G07150	protein_coding	chr3:2263806-2264721:-	gi|15231401|ref|NP_187371.1|	1028	1e-139	uncharacterized protein [Arabidopsis thaliana]	gi|18397855|ref|NM_111595.1|	600	0	Arabidopsis thaliana uncharacterized protein mRNA, complete cds	.	.	.	.	.	.	.	.	pfam10985	DUF2805	Protein of unknown function (DUF2805). This is a bacterial family of proteins with unknown function.	.	.	.	.	.
AT4G23570	3893	4798	2425.47	495	415	9.88392	3.30508	3.64379e-172	2.65362e-169	up	yes	SGT1A	protein_coding	chr4:12299749-12302935:+	gi|79325237|ref|NP_001031704.1|	1736	0	phosphatase SGT1a [Arabidopsis thaliana]	gi|334186855|ref|NM_001036627.2|	1419	0	Arabidopsis thaliana phosphatase SGT1a mRNA, complete cds	Q9SUR9	671	0	Protein SGT1 homolog A	SPBC36.12c	117	1e-27	COG5091	pfam05002	SGS	SGS domain. This domain was thought to be unique to the SGT1-like proteins, but is also found in calcyclin binding proteins.	GO:0071365|cellular response to auxin stimulus;GO:0006952|defense response;GO:0045087|innate immune response;GO:2000072|regulation of defense response to fungus, incompatible interaction;GO:0006511|ubiquitin-dependent protein catabolic process;	GO:0005634|nucleus;GO:0019005|SCF ubiquitin ligase complex;	.	K12795	SUGT1, SGT1; suppressor of G2 allele of SKP1
AT5G18340	118	129	69.0139	13	13	9.83141	3.2974	3.12482e-14	2.1866e-12	up	yes	PUB48	protein_coding	chr5:6070346-6072334:-	gi|15238790|ref|NP_197335.1|	2271	0	U-box domain-containing protein 48 [Arabidopsis thaliana]	gi|186523897|ref|NM_121839.2|	1483	0	Arabidopsis thaliana U-box domain-containing protein 48 mRNA, complete cds	Q3E9F5	879	0	U-box domain-containing protein 48	.	.	.	.	pfam04564	U-box	U-box domain. This domain is related to the Ring finger pfam00097 but lacks the zinc binding residues.	.	.	GO:0016874|ligase activity;GO:0004842|ubiquitin-protein transferase activity;	.	.
AT1G16030	990	1467	686.873	118	146	9.60452	3.26371	8.24293e-24	9.53417e-22	up	yes	HSP70-5	protein_coding	chr1:5501966-5504535:-	gi|15219109|ref|NP_173055.1|	3247	0	heat shock protein 70B [Arabidopsis thaliana]	gi|332189094|gb|CP002684.1|	2570	0	Arabidopsis thaliana chromosome 1 sequence	Q9S9N1	1255	0	Heat shock 70 kDa protein 5	.	.	.	.	pfam00012	HSP70	Hsp70 protein. Hsp70 chaperones help to fold many proteins. Hsp70 assisted folding involves repeated cycles of substrate binding and release. Hsp70 activity is ATP dependent. Hsp70 proteins are made up of two regions: the amino terminus is the ATPase domain and the carboxyl terminus is the substrate binding region.	GO:0009408|response to heat;GO:0009615|response to virus;	GO:0005618|cell wall;GO:0009507|chloroplast;GO:0016020|membrane;GO:0005886|plasma membrane;	GO:0005524|ATP binding;	K03283	HSPA1_8; heat shock 70kDa protein 1/8
AT2G24600	292	399	193.335	51	24	9.54455	3.25468	1.68794e-27	2.30486e-25	up	yes	AT2G24600	protein_coding	chr2:10452034-10454593:-	gi|42570909|ref|NP_973528.1|	3058	0	Ankyrin repeat family protein [Arabidopsis thaliana]	gi|334184417|ref|NM_001202663.1|	2230	0	Arabidopsis thaliana Ankyrin repeat family protein mRNA, complete cds	Q6AWW5	128	6e-30	Ankyrin repeat-containing protein At5g02620	all2748	58.9	3e-08	COG0666	pfam13962	PGG	Domain of unknown function. The PGG domain is named for the highly conserved sequence motif found at the startt of the domain. The function is not known.	.	GO:0005783|endoplasmic reticulum;GO:0016021|integral component of membrane;GO:0005886|plasma membrane;	.	.	.
AT3G17611	1013	1232	629.572	121	126	9.39968	3.23261	9.34308e-86	3.34024e-83	up	yes	RBL14	protein_coding	chr3:6024795-6026556:+	gi|9294149|dbj|BAB02051.1|	1484	0	unnamed protein product [Arabidopsis thaliana]	gi|332640072|gb|CP002686.1|	1531	0	Arabidopsis thaliana chromosome 3, complete sequence	Q8RXW0	235	3e-136	Rhomboid-like protein 14, mitochondrial	.	.	.	.	pfam01694	Rhomboid	Rhomboid family. This family contains integral membrane proteins that are related to Drosophila rhomboid protein. Members of this family are found in bacteria and eukaryotes. Rhomboid promotes the cleavage of the membrane-anchored TGF-alpha-like growth factor Spitz, allowing it to activate the Drosophila EGF receptor. Analysis has shown that Rhomboid-1 is an intramembrane serine protease.4] (EC:3…	.	GO:0016021|integral component of membrane;GO:0031966|mitochondrial membrane;GO:0005886|plasma membrane;	GO:0004252|serine-type endopeptidase activity;GO:0008270|zinc ion binding;	K09651	RHBDD1; rhomboid domain-containing protein 1 [EC:3.4.21.-]
AT5G47610	1113	1419	711.435	145	140	9.18766	3.1997	5.21296e-87	1.89819e-84	up	yes	ATL79	protein_coding	chr5:19301130-19302117:-	gi|15238143|ref|NP_199572.1|	562	3e-68	RING-H2 finger protein ATL79 [Arabidopsis thaliana]	gi|332002898|gb|CP002688.1|	988	0	Arabidopsis thaliana chromosome 5 sequence	Q9FGJ6	221	1e-69	RING-H2 finger protein ATL79	.	.	.	.	pfam13639	zf-RING_2	Ring finger domain.	GO:0043161|proteasome-mediated ubiquitin-dependent protein catabolic process;GO:0010200|response to chitin;	GO:0016021|integral component of membrane;	GO:0061630|ubiquitin protein ligase activity;GO:0008270|zinc ion binding;	.	.
AT5G27420	553	595	322.962	77	53	9.14858	3.19355	3.1515e-50	7.55707e-48	up	yes	ATL31	protein_coding	chr5:9683988-9685742:+	gi|15240924|ref|NP_198094.1|	1665	0	E3 ubiquitin-protein ligase ATL31 [Arabidopsis thaliana]	gi|332002898|gb|CP002688.1|	1755	0	Arabidopsis thaliana chromosome 5 sequence	Q8LGA5	645	0	E3 ubiquitin-protein ligase ATL31	ECU07g0330	62	1e-09	COG5540	pfam13639	zf-RING_2	Ring finger domain.	GO:0043562|cellular response to nitrogen levels;GO:0009816|defense response to bacterium, incompatible interaction;GO:0009814|defense response, incompatible interaction;GO:0009737|response to abscisic acid;GO:0010200|response to chitin;	GO:0016021|integral component of membrane;GO:0016020|membrane;	GO:0016874|ligase activity;GO:0004842|ubiquitin-protein transferase activity;GO:0008270|zinc ion binding;	K10664	ATL6S; E3 ubiquitin-protein ligase ATL6/9/15/31/42/55 [EC:2.3.2.27]
AT4G28110	24	20	12.3924	4	1	9.14451	3.19291	0.00163846	0.0251893	up	yes	AtMYB41	protein_coding	chr4:13968029-13969525:-	gi|15234385|ref|NP_194540.1|	1371	0	myb domain protein 41 [Arabidopsis thaliana]	gi|332656411|gb|CP002687.1|	1116	0	Arabidopsis thaliana chromosome 4 sequence	O49608	211	6e-64	Transcription factor MYB32	ECU11g1690	74.3	2e-14	COG5147	pfam00249	Myb_DNA-binding	Myb-like DNA-binding domain. This family contains the DNA binding domains from Myb proteins, as well as the SANT domain family.	GO:0009737|response to abscisic acid;GO:0046686|response to cadmium ion;GO:0009723|response to ethylene;GO:0009753|response to jasmonic acid;GO:0009751|response to salicylic acid;GO:0009651|response to salt stress;GO:0006351|transcription, DNA-templated;	GO:0005634|nucleus;	GO:0003677|DNA binding;GO:0003700|transcription factor activity, sequence-specific DNA binding;	K09422	MYBP; myb proto-oncogene protein, plant
AT1G07135	387	514	253.275	48	54	9.12962	3.19055	5.59889e-39	1.04848e-36	up	yes	AT1G07135	protein_coding	chr1:2189877-2190784:-	gi|22329386|ref|NP_172193.2|	369	4e-40	glycine-rich protein [Arabidopsis thaliana]	gi|332189094|gb|CP002684.1|	908	0	Arabidopsis thaliana chromosome 1 sequence	.	.	.	.	.	.	.	.	pfam03306	AAL_decarboxy	Alpha-acetolactate decarboxylase.	.	.	.	.	.
AT1G72660	32	47	22.2117	4	5	9.06676	3.18059	2.46576e-05	0.000641586	up	yes	DRG2	protein_coding	chr1:27353765-27356852:+	gi|15218561|ref|NP_177410.1|	2136	0	developmentally regulated G-protein 2 [Arabidopsis thaliana]	gi|79321185|ref|NM_001036193.1|	1606	0	Arabidopsis thaliana developmentally regulated G-protein 2 mRNA, complete cds	Q9CAI1	682	0	Developmentally-regulated G-protein 2	SPBC354.01	459	4e-156	COG1163	pfam01926	MMR_HSR1	50S ribosome-binding GTPase. The full-length GTPase protein is required for the complete activity of the protein of interacting with the 50S ribosome and binding of both adenine and guanine nucleotides, with a preference for guanine nucleotide.	.	GO:0005737|cytoplasm;	GO:0019003|GDP binding;GO:0005525|GTP binding;GO:0003924|GTPase activity;	.	.
AT4G23493	178	211	109.642	22	23	8.94155	3.16053	3.54063e-20	3.58164e-18	up	yes	AT4G23493	protein_coding	chr4:12256050-12257079:-	gi|18416158|ref|NP_567684.1|	441	2e-52	uncharacterized protein [Arabidopsis thaliana]	gi|145343726|ref|NM_118479.2|	560	0	Arabidopsis thaliana uncharacterized protein mRNA, complete cds	.	.	.	.	.	.	.	.	pfam02990	EMP70	Endomembrane protein 70.	.	.	.	.	.
AT3G28580	99	119	61.6534	9	17	8.65958	3.1143	1.32758e-11	7.58842e-10	up	yes	AT3G28580	protein_coding	chr3:10715597-10717393:+	gi|15233037|ref|NP_189499.1|	2257	0	AAA-type ATPase family protein [Arabidopsis thaliana]	gi|332640072|gb|CP002686.1|	1797	0	Arabidopsis thaliana chromosome 3, complete sequence	Q9LJJ7	874	0	AAA-ATPase At3g28580	SPAC644.07	103	6e-23	COG0465	pfam14363	AAA_assoc	Domain associated at C-terminal with AAA. This domain is found in association with the AAA family, pfam00004.	GO:0009737|response to abscisic acid;GO:0000304|response to singlet oxygen;	GO:0005783|endoplasmic reticulum;GO:0016021|integral component of membrane;	GO:0005524|ATP binding;GO:0016887|ATPase activity;	.	.
AT3G10930	49	59	30.5529	8	5	8.60317	3.10487	1.04612e-06	3.48641e-05	up	yes	AT3G10930	protein_coding	chr3:3420081-3420932:-	gi|240255321|ref|NP_566382.5|	516	7e-63	uncharacterized protein [Arabidopsis thaliana]	gi|332640072|gb|CP002686.1|	852	0	Arabidopsis thaliana chromosome 3, complete sequence	.	.	.	.	.	.	.	.	pfam14189	DUF4312	Domain of unknown function (DUF4312). This family of proteins is functionally uncharacterized. This family of proteins is found in bacteria. Proteins in this family are typically between 99 and 118 amino acids in length.	.	.	.	.	.
AT4G25490	136	187	91.6457	15	25	8.33603	3.05936	2.20145e-15	1.72458e-13	up	yes	DREB1B	protein_coding	chr4:13021780-13022996:-	gi|18416562|ref|NP_567721.1|	1033	1e-137	dehydration-responsive element-binding protein 1B [Arabidopsis thaliana]	gi|332656411|gb|CP002687.1|	1217	0	Arabidopsis thaliana chromosome 4 sequence	P93835	402	7e-139	Dehydration-responsive element-binding protein 1B	.	.	.	.	pfam00847	AP2	AP2 domain. This 60 amino acid residue domain can bind to DNA and is found in transcription factor proteins.	GO:0009631|cold acclimation;GO:0045893|positive regulation of transcription, DNA-templated;GO:0009409|response to cold;GO:0006351|transcription, DNA-templated;	GO:0005634|nucleus;	GO:0003677|DNA binding;GO:0003700|transcription factor activity, sequence-specific DNA binding;	K09286	EREBP; EREBP-like factor
AT5G09590	9261	11648	5954.68	1438	1241	8.07609	3.01366	1.18231e-178	8.94145e-176	up	yes	HSP70-10	protein_coding	chr5:2975436-2978750:+	gi|15242459|ref|NP_196521.1|	3315	0	mitochondrial HSO70 2 [Arabidopsis thaliana]	gi|145357819|ref|NM_120996.3|	2464	0	Arabidopsis thaliana mitochondrial HSO70 2 mRNA, complete cds	Q9LDZ0	1281	0	Heat shock 70 kDa protein 10, mitochondrial	SMc02857	852	0	COG0443	pfam00012	HSP70	Hsp70 protein. Hsp70 chaperones help to fold many proteins. Hsp70 assisted folding involves repeated cycles of substrate binding and release. Hsp70 activity is ATP dependent. Hsp70 proteins are made up of two regions: the amino terminus is the ATPase domain and the carboxyl terminus is the substrate binding region.	GO:0006457|protein folding;GO:0046686|response to cadmium ion;GO:0009408|response to heat;GO:0009651|response to salt stress;GO:0009615|response to virus;	GO:0005618|cell wall;GO:0009507|chloroplast;GO:0005739|mitochondrion;GO:0005774|vacuolar membrane;	GO:0005524|ATP binding;	K03283	HSPA1_8; heat shock 70kDa protein 1/8
AT5G59820	281	256	153.47	37	33	7.94824	2.99063	1.67777e-25	2.06187e-23	up	yes	ZAT12	protein_coding	chr5:24102814-24103794:+	gi|15238538|ref|NP_200790.1|	857	7e-113	high light responsive zinc finger protein ZAT12 [Arabidopsis thaliana]	gi|332002898|gb|CP002688.1|	981	0	Arabidopsis thaliana chromosome 5 sequence	Q42410	334	4e-114	Zinc finger protein ZAT12	.	.	.	.	pfam13912	zf-C2H2_6	C2H2-type zinc finger.	GO:0009631|cold acclimation;GO:0042538|hyperosmotic salinity response;GO:0009643|photosynthetic acclimation;GO:0010200|response to chitin;GO:0009409|response to cold;GO:0009408|response to heat;GO:0009416|response to light stimulus;GO:0006979|response to oxidative stress;GO:0010224|response to UV-B;GO:0009611|response to wounding;GO:0006351|transcription, DNA-templated;	GO:0005634|nucleus;	GO:0046872|metal ion binding;GO:0043565|sequence-specific DNA binding;GO:0003700|transcription factor activity, sequence-specific DNA binding;GO:0044212|transcription regulatory region DNA binding;	.	.
AT4G25380	66	77	40.9185	8	11	7.7802	2.95981	4.36062e-08	1.74274e-06	up	yes	SAP10	protein_coding	chr4:12975848-12976638:-	gi|15235060|ref|NP_194268.1|	686	2e-88	stress-associated protein 10 [Arabidopsis thaliana]	gi|332656411|gb|CP002687.1|	791	0	Arabidopsis thaliana chromosome 4 sequence	Q9STJ9	268	1e-89	Zinc finger A20 and AN1 domain-containing stress-associated protein 10	.	.	.	.	pfam01428	zf-AN1	AN1-like Zinc finger. Zinc finger at the C-terminus of An1, a ubiquitin-like protein in Xenopus laevis. The following pattern describes the zinc finger. C-X2-C-X(9-12)-C-X(1-2)-C-X4-C-X2-H-X5-H-X-C Where X can be any amino acid, and numbers in brackets indicate the number of residues.	GO:0070417|cellular response to cold;GO:0034605|cellular response to heat;GO:0071472|cellular response to salt stress;GO:0010042|response to manganese ion;GO:0010038|response to metal ion;GO:0010045|response to nickel cation;GO:0010043|response to zinc ion;	GO:0005737|cytoplasm;GO:0005634|nucleus;	GO:0003677|DNA binding;GO:0008270|zinc ion binding;	.	.
AT2G29450	7469	10440	5120.04	1116	1266	7.76378	2.95676	3.36375e-33	5.42143e-31	up	yes	GSTU5	protein_coding	chr2:12624403-12625790:-	gi|15227085|ref|NP_180506.1|	1166	3e-157	glutathione S-transferase tau 5 [Arabidopsis thaliana]	gi|186504025|ref|NM_128499.4|	934	0	Arabidopsis thaliana glutathione S-transferase tau 5 mRNA, complete cds	P46421	453	2e-158	Glutathione S-transferase U5	.	.	.	.	pfam13417	GST_N_3	Glutathione S-transferase, N-terminal domain.	GO:0006749|glutathione metabolic process;GO:0006979|response to oxidative stress;GO:0009636|response to toxic substance;GO:0009407|toxin catabolic process;	GO:0005737|cytoplasm;GO:0005829|cytosol;GO:0005886|plasma membrane;GO:0009506|plasmodesma;	GO:0043295|glutathione binding;GO:0004364|glutathione transferase activity;	K00799	GST, gst; glutathione S-transferase [EC:2.5.1.18]
AT5G41740	402	469	249.655	73	45	7.64726	2.93494	6.47659e-34	1.07016e-31	up	yes	AT5G41740	protein_coding	chr5:16688626-16693119:+	gi|238481459|ref|NP_001154757.1|	5481	0	TIR-NBS-LRR class disease resistance protein [Arabidopsis thaliana]	.	.	.	.	F4I594	816	0	Disease resistance protein RML1A	RSp0875	55.5	1e-06	COG4886	pfam01582	TIR	TIR domain. The Toll/interleukin-1 receptor (TIR) homology domain is an intracellular signalling domain found in MyD88, interleukin 1 receptor and the Toll receptor. It contains three highly-conserved regions, and mediates protein-protein interactions between the Toll-like receptors (TLRs) and signal-transduction components. TIR-like motifs are also found in plant proteins thought to be involved …	GO:0050832|defense response to fungus;GO:0007165|signal transduction;	.	GO:0043531|ADP binding;GO:0005524|ATP binding;	.	.
AT3G12050	5199	6667	3402.06	844	770	7.6045	2.92685	4.93839e-150	3.13237e-147	up	yes	AT3G12050	protein_coding	chr3:3839101-3841606:+	gi|18399461|ref|NP_566410.1|	1715	0	Aha1 domain-containing protein [Arabidopsis thaliana]	gi|30682024|ref|NM_112039.2|	1433	0	Arabidopsis thaliana Aha1 domain-containing protein mRNA, complete cds	O95433	159	2e-42	Activator of 90 kDa heat shock protein ATPase homolog 1	SPBC1711.08	109	2e-25	COG5580	pfam09229	Aha1_N	Activator of Hsp90 ATPase, N-terminal. Members of this family, which are predominantly found in the protein 'Activator of Hsp90 ATPase' adopt a secondary structure consisting of an N-terminal alpha-helix leading into a four-stranded meandering antiparallel beta-sheet, followed by a C-terminal alpha-helix. The two helices are packed together, with the beta-sheet curving around them. They bind to t…	GO:0006950|response to stress;	GO:0005737|cytoplasm;	GO:0001671|ATPase activator activity;	.	.
AT1G05575	109	96	58.9145	14	14	7.58449	2.92305	7.59906e-11	4.09371e-09	up	yes	AT1G05575	protein_coding	chr1:1661550-1662259:-	gi|297848838|ref|XP_002892300.1|	167	2e-12	hypothetical protein ARALYDRAFT_887746 [Arabidopsis lyrata subsp. lyrata]	gi|332189094|gb|CP002684.1|	710	0	Arabidopsis thaliana chromosome 1 sequence	.	.	.	.	.	.	.	.	pfam05733	Tenui_N	Tenuivirus/Phlebovirus nucleocapsid protein. This family consists of several Tenuivirus and Phlebovirus nucleocapsid proteins. These are ssRNA viruses.	.	.	.	.	.
AT5G19240	768	950	492.85	144	91	7.57273	2.92081	4.41022e-51	1.0977e-48	up	yes	AT5G19240	protein_coding	chr5:6470072-6471636:+	gi|28416609|gb|AAO42835.1|	930	2e-121	At5g19240 [Arabidopsis thaliana]	gi|332002898|gb|CP002688.1|	1175	0	Arabidopsis thaliana chromosome 5 sequence	Q84VZ5	362	2e-122	Uncharacterized GPI-anchored protein At5g19240	.	.	.	.	pfam06697	DUF1191	Protein of unknown function (DUF1191). This family contains hypothetical plant proteins of unknown function.	.	GO:0031225|anchored component of membrane;GO:0005886|plasma membrane;	.	.	.
AT3G15340	282	276	160.897	51	28	7.32613	2.87305	5.32366e-23	6.05082e-21	up	yes	PPI2	protein_coding	chr3:5159698-5162945:-	gi|145338539|ref|NP_188152.3|	2426	0	proton pump interactor 2 [Arabidopsis thaliana]	gi|145338538|ref|NM_112397.3|	2293	0	Arabidopsis thaliana proton pump interactor 2 mRNA, complete cds	B3H4K7	597	0	Proton pump-interactor 2	.	.	.	.	pfam12128	DUF3584	Protein of unknown function (DUF3584). This protein is found in bacteria and eukaryotes. Proteins in this family are typically between 943 to 1234 amino acids in length. This family contains a P-loop motif suggesting it is a nucleotide binding protein. It may be involved in replication.	GO:0010155|regulation of proton transport;	GO:0005789|endoplasmic reticulum membrane;GO:0016021|integral component of membrane;GO:0005886|plasma membrane;	.	.	.
AT3G55980	2090	2140	1220.23	340	261	7.29298	2.86651	8.44296e-112	3.6892e-109	up	yes	SZF1	protein_coding	chr3:20776220-20778952:+	gi|7573493|emb|CAB87852.1|	2978	0	putative protein [Arabidopsis thaliana]	gi|30694353|ref|NM_115456.2|	2153	0	Arabidopsis thaliana salt-inducible zinc finger 1 mRNA, complete cds	Q93ZS9	1140	0	Zinc finger CCCH domain-containing protein 47	.	.	.	.	pfam12796	Ank_2	Ankyrin repeats (3 copies).	GO:0006355|regulation of transcription, DNA-templated;GO:0010200|response to chitin;	GO:0005634|nucleus;	GO:0003677|DNA binding;GO:0046872|metal ion binding;GO:0003700|transcription factor activity, sequence-specific DNA binding;	.	.
AT1G28370	30	26	16.1638	7	1	7.28256	2.86445	0.00112594	0.0184803	up	yes	ERF11	protein_coding	chr1:9955774-9956980:-	gi|6560756|gb|AAF16756.1|AC010155_9	776	5e-99	F3M18.20 [Arabidopsis thaliana]	gi|332189094|gb|CP002684.1|	1187	0	Arabidopsis thaliana chromosome 1 sequence	Q9C5I3	260	3e-84	Ethylene-responsive transcription factor 11	.	.	.	.	pfam00847	AP2	AP2 domain. This 60 amino acid residue domain can bind to DNA and is found in transcription factor proteins.	GO:0051301|cell division;GO:0009873|ethylene-activated signaling pathway;GO:0006351|transcription, DNA-templated;GO:0001944|vasculature development;	GO:0005634|nucleus;	GO:0003677|DNA binding;GO:0003700|transcription factor activity, sequence-specific DNA binding;	.	.
AT5G56010	29960	34231	18513.7	4602	4531	7.27162	2.86228	4.21396e-289	5.91851e-286	up	yes	HSP90-3	protein_coding	chr5:22681238-22684252:+	gi|15241113|ref|NP_200412.1|	3124	0	Heat shock protein 90-3 [Arabidopsis thaliana]	gi|30696678|ref|NM_124983.3|	2423	0	Arabidopsis thaliana Heat shock protein 90-3 mRNA, complete cds	P51818	1207	0	Heat shock protein 90-3	SPAC926.04c	536	8e-178	COG0326	pfam00183	HSP90	Hsp90 protein.	GO:0071277|cellular response to calcium ion;GO:0051131|chaperone-mediated protein complex assembly;GO:0045087|innate immune response;GO:0006457|protein folding;GO:0009408|response to heat;	GO:0005829|cytosol;GO:0005794|Golgi apparatus;GO:0016020|membrane;GO:0005730|nucleolus;GO:0005886|plasma membrane;	GO:0005524|ATP binding;	K04079	htpG, HSP90A; molecular chaperone HtpG
AT2G25140	2604	3439	1749.74	465	428	6.99819	2.80698	5.89159e-105	2.5184e-102	up	yes	CLPB4	protein_coding	chr2:10697629-10702203:-	gi|18400735|ref|NP_565586.1|	4823	0	casein lytic proteinase B4 [Arabidopsis thaliana]	gi|30682663|ref|NM_128071.2|	3223	0	Arabidopsis thaliana casein lytic proteinase B4 mRNA, complete cds	Q8VYJ7	1863	0	Chaperone protein ClpB4, mitochondrial	alr5084	1104	0	COG0542	pfam07724	AAA_2	AAA domain (Cdc48 subfamily). This Pfam entry includes some of the AAA proteins not detected by the pfam00004 model.	GO:0016485|protein processing;GO:0009408|response to heat;	GO:0009507|chloroplast;GO:0009941|chloroplast envelope;GO:0009570|chloroplast stroma;GO:0005739|mitochondrion;	GO:0005524|ATP binding;	K03695	clpB; ATP-dependent Clp protease ATP-binding subunit ClpB
AT1G55530	2732	3212	1722.69	412	468	6.98337	2.80392	3.17929e-125	1.73651e-122	up	yes	AT1G55530	protein_coding	chr1:20729125-20731356:-	gi|18405411|ref|NP_564693.1|	1532	0	RING/U-box domain-containing protein [Arabidopsis thaliana]	gi|145336790|ref|NM_104428.3|	1650	0	Arabidopsis thaliana RING/U-box domain-containing protein mRNA, complete cds	P0CH30	162	3e-43	E3 ubiquitin-protein ligase RING1	.	.	.	.	pfam13639	zf-RING_2	Ring finger domain.	GO:0090378|seed trichome elongation;	.	GO:0016874|ligase activity;GO:0004842|ubiquitin-protein transferase activity;GO:0008270|zinc ion binding;	.	.
AT3G10020	16959	19313	10517.7	2651	2737	6.96333	2.79978	9.91587e-252	1.14692e-248	up	yes	AT3G10020	protein_coding	chr3:3090806-3091922:-	gi|18398726|ref|NP_566365.1|	763	3e-98	uncharacterized protein [Arabidopsis thaliana]	gi|332640072|gb|CP002686.1|	1117	0	Arabidopsis thaliana chromosome 3, complete sequence	.	.	.	.	.	.	.	.	pfam04050	Upf2	Up-frameshift suppressor 2. Transcripts harbouring premature signals for translation termination are recognized and rapidly degraded by eukaryotic cells through a pathway known as nonsense-mediated mRNA decay. In Saccharomyces cerevisiae, three trans-acting factors (Upf1 to Upf3) are required for nonsense-mediated mRNA decay.	.	.	.	.	.
AT2G41100	357	517	253.328	82	49	6.90685	2.78803	4.26489e-27	5.66625e-25	up	yes	CML12	protein_coding	chr2:17137037-17139700:+	gi|15226833|ref|NP_181643.1|	1655	0	calmodulin-like protein 4 [Arabidopsis thaliana]	gi|79324864|ref|NM_001036446.1|	1333	0	Arabidopsis thaliana calmodulin-like protein 4 mRNA, complete cds	P25071	410	4e-159	Calmodulin-like protein 12	SPAC3A12.14	155	6e-43	COG5126	pfam13499	EF-hand_7	EF-hand domain pair.	GO:0009646|response to absence of light;GO:0009612|response to mechanical stimulus;GO:0009652|thigmotropism;	GO:0009506|plasmodesma;GO:0005774|vacuolar membrane;	GO:0005509|calcium ion binding;	K13448	CML; calcium-binding protein CML
AT5G47830	632	807	417.953	85	132	6.84602	2.77527	1.58263e-40	3.14336e-38	up	yes	AT5G47830	protein_coding	chr5:19372821-19374693:-	gi|42568382|ref|NP_199594.2|	926	2e-122	uncharacterized protein [Arabidopsis thaliana]	gi|42573611|ref|NM_203173.1|	688	0	Arabidopsis thaliana uncharacterized protein mRNA, complete cds	.	.	.	.	.	.	.	.	pfam04766	Baculo_p26	Nucleopolyhedrovirus p26 protein. Family of Baculovirus p26 proteins.	.	.	.	.	.
AT4G17250	1097	1171	660.693	193	156	6.73055	2.75072	1.32705e-74	4.42268e-72	up	yes	AT4G17250	protein_coding	chr4:9670763-9673475:+	gi|240255969|ref|NP_567526.4|	3907	0	uncharacterized protein [Arabidopsis thaliana]	gi|332656411|gb|CP002687.1|	2713	0	Arabidopsis thaliana chromosome 4 sequence	.	.	.	.	.	.	.	.	pfam10319	7TM_GPCR_Srj	Serpentine type 7TM GPCR chemoreceptor Srj. Chemoreception is mediated in Caenorhabditis elegans by members of the seven-transmembrane G-protein-coupled receptor class (7TM GPCRs) of proteins which are of the serpentine type. Srj is part of the Str superfamily of chemoreceptors. The srj family is designated as the out-group based on its location in preliminary phylogenetic analyses of the entire …	.	.	.	.	.
AT5G03990	716	1023	507.81	133	142	6.53349	2.70785	1.4513e-46	3.17077e-44	up	yes	AT5G03990	protein_coding	chr5:1075671-1077549:+	gi|18414420|ref|NP_568132.1|	994	2e-129	uncharacterized protein [Arabidopsis thaliana]	gi|186519926|ref|NM_120481.3|	1386	0	Arabidopsis thaliana uncharacterized protein mRNA, complete cds	.	.	.	.	.	.	.	.	pfam02895	H-kinase_dim	Signal transducing histidine kinase, homodimeric domain. This helical bundle domain is the homodimer interface of the signal transducing histidine kinase family.	.	.	.	.	.
AT3G56710	78	91	49.4536	15	12	6.47958	2.6959	1.63772e-08	6.98536e-07	up	yes	SIB1	protein_coding	chr3:21006638-21008068:-	gi|15228994|ref|NP_191230.1|	523	5e-61	sigma factor binding protein 1 [Arabidopsis thaliana]	gi|332640072|gb|CP002686.1|	1427	0	Arabidopsis thaliana chromosome 3, complete sequence	Q9LDH1	206	5e-63	Sigma factor binding protein 1, chloroplastic	.	.	.	.	pfam05678	VQ	VQ motif. This short motif is found in a variety of plant proteins. These proteins vary greatly in length and are mostly composed of low complexity regions. They all conserve a short motif FXhVQChTG, where X is any amino acid and h is a hydrophobic amino acid. The function of this motif is uncertain, however one protein in this family has been found to bind the SigA sigma factor. It would seem pl…	GO:0071482|cellular response to light stimulus;GO:0009816|defense response to bacterium, incompatible interaction;GO:0051091|positive regulation of sequence-specific DNA binding transcription factor activity;	GO:0009507|chloroplast;GO:0005634|nucleus;	.	.	.
AT1G21326	29	33	18.1483	9	1	6.44626	2.68846	0.00125692	0.0201918	up	yes	AT1G21326	protein_coding	chr1:7468765-7469995:-	gi|22329705|ref|NP_683319.1|	768	5e-97	VQ motif-containing protein [Arabidopsis thaliana]	gi|332189094|gb|CP002684.1|	1231	0	Arabidopsis thaliana chromosome 1 sequence	F4HWF9	256	7e-79	Nuclear speckle RNA-binding protein B	.	.	.	.	pfam05678	VQ	VQ motif. This short motif is found in a variety of plant proteins. These proteins vary greatly in length and are mostly composed of low complexity regions. They all conserve a short motif FXhVQChTG, where X is any amino acid and h is a hydrophobic amino acid. The function of this motif is uncertain, however one protein in this family has been found to bind the SigA sigma factor. It would seem pl…	GO:0000398|mRNA splicing, via spliceosome;	GO:0016607|nuclear speck;	GO:0000166|nucleotide binding;GO:0035614|snRNA stem-loop binding;	.	.
AT5G17350	86	93	52.4749	20	9	6.40224	2.67858	2.15294e-08	9.04559e-07	up	yes	AT5G17350	protein_coding	chr5:5718498-5719608:+	gi|15237951|ref|NP_197237.1|	868	2e-113	uncharacterized protein [Arabidopsis thaliana]	gi|332002898|gb|CP002688.1|	1111	0	Arabidopsis thaliana chromosome 5 sequence	.	.	.	.	.	.	.	.	pfam14009	DUF4228	Domain of unknown function (DUF4228). This domain is found in plants. The function is not known.	.	.	.	.	.
AT2G32140	21	28	14.3569	7	1	6.36091	2.66923	0.00359974	0.0480201	up	yes	AT2G32140	protein_coding	chr2:13655627-13657369:-	gi|79567606|ref|NP_180773.3|	1548	0	transmembrane receptor protein [Arabidopsis thaliana]	gi|186504681|ref|NM_128773.5|	1291	0	Arabidopsis thaliana transmembrane receptor protein mRNA, complete cds	Q9C5Q9	255	1e-77	Protein PHLOEM PROTEIN 2-LIKE A5	.	.	.	.	pfam01582	TIR	TIR domain. The Toll/interleukin-1 receptor (TIR) homology domain is an intracellular signalling domain found in MyD88, interleukin 1 receptor and the Toll receptor. It contains three highly-conserved regions, and mediates protein-protein interactions between the Toll-like receptors (TLRs) and signal-transduction components. TIR-like motifs are also found in plant proteins thought to be involved …	GO:0007165|signal transduction;	.	GO:0030246|carbohydrate binding;	.	.
AT1G02390	120	218	98.9362	33	22	6.35275	2.66738	2.92473e-12	1.77497e-10	up	yes	GPAT2	protein_coding	chr1:480650-483373:+	gi|18378959|ref|NP_563651.1|	2717	0	glycerol-3-phosphate sn-2-acyltransferase 2 [Arabidopsis thaliana]	gi|30678289|ref|NM_100120.2|	1791	0	Arabidopsis thaliana glycerol-3-phosphate sn-2-acyltransferase 2 mRNA, complete cds	Q9FZ22	1047	0	Probable glycerol-3-phosphate acyltransferase 2	.	.	.	.	pfam01553	Acyltransferase	Acyltransferase. This family contains acyltransferases involved in phospholipid biosynthesis and other proteins of unknown function. This family also includes tafazzin, the Barth syndrome gene.	GO:0016024|CDP-diacylglycerol biosynthetic process;GO:0010143|cutin biosynthetic process;GO:0016311|dephosphorylation;	GO:0016021|integral component of membrane;GO:0016020|membrane;	GO:0090447|glycerol-3-phosphate 2-O-acyltransferase activity;GO:0004366|glycerol-3-phosphate O-acyltransferase activity;GO:0016791|phosphatase activity;	K13508	GPAT; glycerol-3-phosphate acyltransferase [EC:2.3.1.15]
AT1G18330	5224	5447	3133.7	866	875	6.34383	2.66535	1.81548e-198	1.62263e-195	up	yes	RVE7	protein_coding	chr1:6305814-6308243:-	gi|186478601|ref|NP_001117304.1|	1887	0	early-phytochrome-responsive1 [Arabidopsis thaliana]	gi|186478600|ref|NM_001123832.1|	1636	0	Arabidopsis thaliana early-phytochrome-responsive1 mRNA, complete cds	B3H5A8	731	0	Protein REVEILLE 7	.	.	.	.	pfam00249	Myb_DNA-binding	Myb-like DNA-binding domain. This family contains the DNA binding domains from Myb proteins, as well as the SANT domain family.	GO:0007623|circadian rhythm;GO:0006355|regulation of transcription, DNA-templated;GO:0046686|response to cadmium ion;GO:0009723|response to ethylene;GO:0009651|response to salt stress;GO:0006351|transcription, DNA-templated;	GO:0005634|nucleus;	GO:0003677|DNA binding;GO:0003700|transcription factor activity, sequence-specific DNA binding;	.	.
AT3G25230	10580	13281	7002.9	1993	1909	6.32438	2.66092	1.08976e-159	7.38894e-157	up	yes	ROF1	protein_coding	chr3:9188096-9191630:+	gi|186510403|ref|NP_001118695.1|	2657	0	rotamase FKBP 1 [Arabidopsis thaliana]	gi|145338927|ref|NM_113429.4|	2014	0	Arabidopsis thaliana rotamase FKBP 1 mRNA, complete cds	Q38931	996	0	Peptidyl-prolyl cis-trans isomerase FKBP62	alr0577	119	2e-29	COG0545	pfam00254	FKBP_C	FKBP-type peptidyl-prolyl cis-trans isomerase.	GO:0070370|cellular heat acclimation;GO:0061077|chaperone-mediated protein folding;	GO:0005789|endoplasmic reticulum membrane;GO:0005634|nucleus;	GO:0005528|FK506 binding;GO:0003755|peptidyl-prolyl cis-trans isomerase activity;	K09571	FKBP4_5; FK506-binding protein 4/5 [EC:5.2.1.8]
AT5G23480	192	267	134.679	30	45	6.31789	2.65944	2.9465e-17	2.60977e-15	up	yes	AT5G23480	protein_coding	chr5:7915955-7919328:+	gi|9759086|dbj|BAB09564.1|	2701	0	unnamed protein product [Arabidopsis thaliana]	gi|334187860|ref|NM_122255.6|	1835	0	Arabidopsis thaliana SWIB/MDM2, Plus-3 and GYF domain-containing protein mRNA, complete cds	Q9FT92	110	5e-24	Uncharacterized protein At5g08430	.	.	.	.	pfam03126	Plus-3	Plus-3 domain. This domain is about 90 residues in length and is often found associated with the pfam02213 domain. The function of this domain is uncertain. It is possible that this domain is involved in DNA binding as it has three conserved positively charged residues, hence this domain has been named the plus-3 domain. It is found in yeast Rtf1 which may be a transcription elongation factor.	.	.	GO:0003677|DNA binding;	.	.
AT1G72920	181	176	105.285	33	27	6.16443	2.62397	1.3572e-15	1.07655e-13	up	yes	AT1G72920	protein_coding	chr1:27437899-27439209:+	gi|15218627|ref|NP_177435.1|	1432	0	Toll-Interleukin-Resistance domain-containing protein [Arabidopsis thaliana]	gi|145337467|ref|NM_105950.3|	1070	0	Arabidopsis thaliana Toll-Interleukin-Resistance domain-containing protein mRNA, complete cds	Q9SSN3	243	3e-77	Toll/interleukin-1 receptor-like protein	.	.	.	.	pfam01582	TIR	TIR domain. The Toll/interleukin-1 receptor (TIR) homology domain is an intracellular signalling domain found in MyD88, interleukin 1 receptor and the Toll receptor. It contains three highly-conserved regions, and mediates protein-protein interactions between the Toll-like receptors (TLRs) and signal-transduction components. TIR-like motifs are also found in plant proteins thought to be involved …	GO:0006952|defense response;GO:0007165|signal transduction;	GO:0005737|cytoplasm;GO:0009506|plasmodesma;	.	.	.
AT5G58770	186	274	135.64	30	48	6.08471	2.60519	4.86217e-16	4.01701e-14	up	yes	AT5G58770	protein_coding	chr5:23734273-23735767:+	gi|15237748|ref|NP_200685.1|	1361	0	dehydrodolichyl diphosphate synthase 2 [Arabidopsis thaliana]	gi|42568638|ref|NM_125264.2|	1092	0	Arabidopsis thaliana dehydrodolichyl diphosphate synthase 2 mRNA, complete cds	Q56Y11	528	0	Dehydrodolichyl diphosphate synthase 2	all2995	218	1e-66	COG0020	pfam01255	Prenyltransf	Putative undecaprenyl diphosphate synthase. Previously known as uncharacterized protein family UPF0015, a single member of this family has been identified as an undecaprenyl diphosphate synthase.	GO:0016094|polyprenol biosynthetic process;GO:0006486|protein glycosylation;	GO:0009507|chloroplast;GO:0005783|endoplasmic reticulum;	GO:0002094|polyprenyltransferase activity;	K11778	DHDDS, RER2, SRT1; ditrans,polycis-polyprenyl diphosphate synthase [EC:2.5.1.87]
AT2G27580	1948	2449	1300.78	381	380	5.97484	2.5789	7.75916e-90	2.87865e-87	up	yes	SAP3	protein_coding	chr2:11776410-11777553:-	gi|15225894|ref|NP_180326.1|	624	2e-77	zinc finger A20 and AN1 domain-containing stress-associated protein 3 [Arabidopsis thaliana]	gi|186503587|ref|NM_128317.4|	1002	0	Arabidopsis thaliana zinc finger A20 and AN1 domain-containing stress-associated protein 3 mRNA, complete cds	Q9ZNU9	244	1e-79	Zinc finger A20 and AN1 domain-containing stress-associated protein 3	.	.	.	.	pfam01428	zf-AN1	AN1-like Zinc finger. Zinc finger at the C-terminus of An1, a ubiquitin-like protein in Xenopus laevis. The following pattern describes the zinc finger. C-X2-C-X(9-12)-C-X(1-2)-C-X4-C-X2-H-X5-H-X-C Where X can be any amino acid, and numbers in brackets indicate the number of residues.	.	.	GO:0003677|DNA binding;GO:0008270|zinc ion binding;	.	.
AT1G09932	210	221	127.719	36	39	5.94672	2.5721	4.80971e-18	4.39876e-16	up	yes	AT1G09932	protein_coding	chr1:3230450-3233259:-	gi|30681450|ref|NP_849628.1|	1400	0	phosphoglycerate mutase family protein [Arabidopsis thaliana]	gi|145323821|ref|NM_001084031.1|	1213	0	Arabidopsis thaliana phosphoglycerate mutase family protein mRNA, complete cds	Q8GY96	169	7e-48	Phosphoglycerate mutase-like protein	SPAC5H10.03	57	1e-08	COG0406	pfam00300	His_Phos_1	Histidine phosphatase superfamily (branch 1). The histidine phosphatase superfamily is so named because catalysis centres on a conserved His residue that is transiently phosphorylated during the catalytic cycle. Other conserved residues contribute to a 'phosphate pocket' and interact with the phospho group of substrate before, during and after its transfer to the His residue. Structure and sequen…	.	GO:0005829|cytosol;	GO:0050278|sedoheptulose-bisphosphatase activity;	.	.
AT2G17040	33	35	20.1722	9	3	5.88252	2.55644	0.000642128	0.0116049	up	yes	anac036	protein_coding	chr2:7406911-7408393:+	gi|145360022|ref|NP_565404.2|	1474	0	NAC transcription factor family protein NAC036 [Arabidopsis thaliana]	gi|145360021|ref|NM_127259.3|	981	0	Arabidopsis thaliana NAC transcription factor family protein NAC036 mRNA, complete cds	Q9ZVP8	197	4e-56	NAC domain-containing protein 35	.	.	.	.	pfam02365	NAM	No apical meristem (NAM) protein. This is a family of no apical meristem (NAM) proteins these are plant development proteins. Mutations in NAM result in the failure to develop a shoot apical meristem in petunia embryos. NAM is indicated as having a role in determining positions of meristems and primordial. One member of this family NAP (NAC-like, activated by AP3/PI) is encoded by the target gene…	GO:0009908|flower development;GO:0006351|transcription, DNA-templated;	GO:0005634|nucleus;	GO:0003677|DNA binding;GO:0003700|transcription factor activity, sequence-specific DNA binding;	.	.
AT1G03070	159	221	112.641	38	29	5.86764	2.55278	1.00917e-14	7.4042e-13	up	yes	AT1G03070	protein_coding	chr1:729830-731565:+	gi|15218701|ref|NP_171806.1|	1204	2e-163	protein lifeguard 4 [Arabidopsis thaliana]	gi|334182258|ref|NM_001197967.1|	1054	0	Arabidopsis thaliana protein lifeguard 4 mRNA, complete cds	Q94A20	243	4e-76	BI1-like protein	SPCC576.04	97.8	2e-22	COG0670	pfam01027	Bax1-I	Inhibitor of apoptosis-promoting Bax1. Programmed cell-death involves a set of Bcl-2 family proteins, some of which inhibit apoptosis (Bcl-2 and Bcl-XL) and some of which promote it (Bax and Bak). Human Bax inhibitor, BI-1, is an evolutionarily conserved integral membrane protein containing multiple membrane-spanning segments predominantly localized to intracellular membranes. It has 6-7 membrane…	.	GO:0016021|integral component of membrane;	.	K06890	K06890; uncharacterized protein
AT1G73805	62	76	41.0948	14	11	5.71347	2.51437	1.0255e-06	3.42349e-05	up	yes	SARD1	protein_coding	chr1:27744790-27749248:-	gi|186495165|ref|NP_565074.2|	2338	0	protein SAR Deficient 1 [Arabidopsis thaliana]	gi|186495164|ref|NM_106040.2|	1690	0	Arabidopsis thaliana protein SAR Deficient 1 mRNA, complete cds	Q9C9T2	905	0	Protein SAR DEFICIENT 1	.	.	.	.	pfam07887	Calmodulin_bind	Calmodulin binding protein-like. The members of this family are putative or actual calmodulin binding proteins expressed by various plant species. Some members are known to be involved in the induction of plant defence responses. However, their precise function in this regards is as yet unknown.	GO:0071219|cellular response to molecule of bacterial origin;GO:0042742|defense response to bacterium;GO:0002229|defense response to oomycetes;GO:0009626|plant-type hypersensitive response;GO:1900426|positive regulation of defense response to bacterium;GO:0080142|regulation of salicylic acid biosynthetic process;GO:0010112|regulation of systemic acquired resistance;GO:0006355|regulation of transc…	GO:0005634|nucleus;	GO:0043565|sequence-specific DNA binding;GO:0003700|transcription factor activity, sequence-specific DNA binding;	.	.
AT4G29780	480	532	301.904	105	80	5.66558	2.50222	3.08199e-34	5.13569e-32	up	yes	AT4G29780	protein_coding	chr4:14579563-14582057:+	gi|30688449|ref|NP_567834.2|	2764	0	uncharacterized protein [Arabidopsis thaliana]	gi|332656411|gb|CP002687.1|	2495	0	Arabidopsis thaliana chromosome 4 sequence	Q96MB7	88.6	2e-17	Putative nuclease HARBI1	.	.	.	.	pfam13359	DDE_Tnp_4	DDE superfamily endonuclease. This family of proteins are related to pfam00665 and are probably endonucleases of the DDE superfamily. Transposase proteins are necessary for efficient DNA transposition. This domain is a member of the DDE superfamily, which contain three carboxylate residues that are believed to be responsible for coordinating metal ions needed for catalysis. The catalytic activity…	.	GO:0005813|centrosome;GO:0005737|cytoplasm;GO:0005634|nucleus;	GO:0046872|metal ion binding;GO:0004518|nuclease activity;	.	.
AT4G36990	2670	3262	1770.87	592	500	5.62224	2.49115	7.55253e-96	2.97011e-93	up	yes	HSFB1	protein_coding	chr4:17440177-17442151:+	gi|15234583|ref|NP_195416.1|	1059	1e-137	heat stress transcription factor B-1 [Arabidopsis thaliana]	gi|186517024|ref|NM_119862.3|	1783	0	Arabidopsis thaliana heat stress transcription factor B-1 mRNA, complete cds	Q96320	412	6e-139	Heat stress transcription factor B-1	YGL073w	92.4	1e-18	COG5169	pfam00447	HSF_DNA-bind	HSF-type DNA-binding.	GO:0045892|negative regulation of transcription, DNA-templated;GO:0009408|response to heat;GO:0006351|transcription, DNA-templated;	GO:0005634|nucleus;	GO:0043565|sequence-specific DNA binding;GO:0003700|transcription factor activity, sequence-specific DNA binding;	K09419	HSFF; heat shock transcription factor, other eukaryote
AT5G52750	41	51	27.4563	13	4	5.61561	2.48944	0.000139346	0.0030131	up	yes	HIPP13	protein_coding	chr5:21383979-21385015:+	gi|15237246|ref|NP_200087.1|	449	9e-53	heavy metal transport/detoxification domain-containing protein [Arabidopsis thaliana]	gi|42568490|ref|NM_124653.3|	640	0	Arabidopsis thaliana heavy metal transport/detoxification domain-containing protein mRNA, complete cds	Q9LTE2	169	2e-50	Heavy metal-associated isoprenylated plant protein 13	.	.	.	.	pfam00403	HMA	Heavy-metal-associated domain.	GO:0046916|cellular transition metal ion homeostasis;GO:0030001|metal ion transport;	GO:0005737|cytoplasm;	GO:0046914|transition metal ion binding;	.	.
AT1G67365	87	113	59.7223	22	15	5.59581	2.48435	1.08455e-08	4.71805e-07	up	yes	AT1G67365	atlncRNA	chr1:25238395-25239330:+	gi|98961863|gb|ABF59261.1|	299	7e-31	unknown protein [Arabidopsis thaliana]	gi|332189094|gb|CP002684.1|	936	0	Arabidopsis thaliana chromosome 1 sequence	.	.	.	.	.	.	.	.	pfam01027	Bax1-I	Inhibitor of apoptosis-promoting Bax1. Programmed cell-death involves a set of Bcl-2 family proteins, some of which inhibit apoptosis (Bcl-2 and Bcl-XL) and some of which promote it (Bax and Bak). Human Bax inhibitor, BI-1, is an evolutionarily conserved integral membrane protein containing multiple membrane-spanning segments predominantly localized to intracellular membranes. It has 6-7 membrane…	.	.	.	.	.
AT2G44840	27	38	19.4145	4	8	5.58786	2.48229	0.000969557	0.0161975	up	yes	ERF13	protein_coding	chr2:18495215-18496327:+	gi|15225361|ref|NP_182011.1|	1037	2e-138	ethylene-responsive transcription factor 13 [Arabidopsis thaliana]	gi|330250293|gb|CP002685.1|	1113	0	Arabidopsis thaliana chromosome 2, complete sequence	Q8L9K1	404	9e-140	Ethylene-responsive transcription factor 13	.	.	.	.	pfam00847	AP2	AP2 domain. This 60 amino acid residue domain can bind to DNA and is found in transcription factor proteins.	GO:0006952|defense response;GO:0009873|ethylene-activated signaling pathway;GO:0010200|response to chitin;GO:0006351|transcription, DNA-templated;	GO:0005634|nucleus;	GO:0003677|DNA binding;GO:0003700|transcription factor activity, sequence-specific DNA binding;	.	.
AT2G40000	3128	3075	1856.34	631	522	5.57467	2.47889	5.58413e-116	2.67807e-113	up	yes	HSPRO2	protein_coding	chr2:16700490-16702336:-	gi|15225612|ref|NP_181529.1|	2233	0	HS1 PRO-1 2-like protein [Arabidopsis thaliana]	gi|330250293|gb|CP002685.1|	1847	0	Arabidopsis thaliana chromosome 2, complete sequence	O04203	864	0	Nematode resistance protein-like HSPRO2	.	.	.	.	pfam07014	Hs1pro-1_C	Hs1pro-1 protein C-terminus. This family represents the C-terminus (approximately 270 residues) of a number of plant Hs1pro-1 proteins, which are believed to confer nematode resistance.	GO:0009816|defense response to bacterium, incompatible interaction;GO:0006979|response to oxidative stress;GO:0009751|response to salicylic acid;	GO:0005737|cytoplasm;	.	.	.
AT4G23810	107	140	73.8427	25	21	5.55507	2.4738	2.21832e-10	1.13887e-08	up	yes	WRKY53	protein_coding	chr4:12392370-12393982:-	gi|15236622|ref|NP_194112.1|	1544	0	putative WRKY transcription factor 53 [Arabidopsis thaliana]	gi|145343836|ref|NM_118512.3|	1514	0	Arabidopsis thaliana putative WRKY transcription factor 53 mRNA, complete cds	Q9SUP6	599	0	Probable WRKY transcription factor 53	.	.	.	.	pfam03106	WRKY	WRKY DNA -binding domain.	GO:0009816|defense response to bacterium, incompatible interaction;GO:0010150|leaf senescence;GO:0045893|positive regulation of transcription, DNA-templated;GO:0031347|regulation of defense response;GO:0010200|response to chitin;GO:0042542|response to hydrogen peroxide;GO:0010193|response to ozone;GO:0009751|response to salicylic acid;GO:0006351|transcription, DNA-templated;	GO:0009507|chloroplast;GO:0005634|nucleus;	GO:0003677|DNA binding;GO:0043565|sequence-specific DNA binding;GO:0003700|transcription factor activity, sequence-specific DNA binding;	.	.
AT2G32030	90	95	55.7674	15	21	5.31356	2.40968	4.41343e-08	1.76027e-06	up	yes	AT2G32030	protein_coding	chr2:13632468-13633551:-	gi|15225174|ref|NP_180763.1|	999	2e-133	Acyl-CoA N-acyltransferases (NAT) superfamily protein [Arabidopsis thaliana]	gi|330250293|gb|CP002685.1|	1084	0	Arabidopsis thaliana chromosome 2, complete sequence	P05332	87.8	4e-19	Uncharacterized N-acetyltransferase p20	BH0699	94.7	5e-22	COG1670	pfam13302	Acetyltransf_3	Acetyltransferase (GNAT) domain. This domain catalyses N-acetyltransferase reactions.	.	.	GO:0008080|N-acetyltransferase activity;	.	.
AT4G11280	858	809	504.368	186	146	5.20429	2.3797	6.86603e-47	1.5518e-44	up	yes	ACS6	protein_coding	chr4:6863979-6866116:+	gi|15237126|ref|NP_192867.1|	2499	0	1-aminocyclopropane-1-carboxylate synthase 6 [Arabidopsis thaliana]	gi|18413501|ref|NM_117199.1|	1753	0	Arabidopsis thaliana 1-aminocyclopropane-1-carboxylate synthase 6 mRNA, complete cds	Q9SAR0	963	0	1-aminocyclopropane-1-carboxylate synthase 6	aq_1969	115	9e-27	COG0436	pfam00155	Aminotran_1_2	Aminotransferase class I and II.	GO:0051301|cell division;GO:0071281|cellular response to iron ion;GO:0006952|defense response;GO:0009693|ethylene biosynthetic process;GO:0009835|fruit ripening;GO:0009733|response to auxin;GO:0009753|response to jasmonic acid;GO:0009612|response to mechanical stimulus;GO:0006979|response to oxidative stress;GO:0009611|response to wounding;GO:0001944|vasculature development;	.	GO:0016847|1-aminocyclopropane-1-carboxylate synthase activity;GO:0030170|pyridoxal phosphate binding;	K01762	ACS; 1-aminocyclopropane-1-carboxylate synthase [EC:4.4.1.14]
AT3G45960	92	98	57.714	26	13	5.05314	2.33718	1.33185e-07	4.98824e-06	up	yes	EXLA3	protein_coding	chr3:16892702-16894153:+	gi|79314365|ref|NP_001030815.1|	1293	9e-176	expansin-like A3 [Arabidopsis thaliana]	gi|145339163|ref|NM_114465.3|	1061	0	Arabidopsis thaliana expansin-like A3 mRNA, complete cds	Q9LZT5	502	4e-177	Expansin-like A3	.	.	.	.	pfam01357	Pollen_allerg_1	Pollen allergen. This family contains allergens lol PI, PII and PIII from Lolium perenne.	.	GO:0005829|cytosol;GO:0005576|extracellular region;GO:0016020|membrane;GO:0009505|plant-type cell wall;GO:0009506|plasmodesma;	.	.	.
AT4G27652	121	128	75.703	18	33	5.04359	2.33445	2.4118e-09	1.12644e-07	up	yes	AT4G27652	protein_coding	chr4:13809779-13810462:+	gi|18417037|ref|NP_567782.1|	252	1e-24	uncharacterized protein [Arabidopsis thaliana]	gi|332656411|gb|CP002687.1|	684	0	Arabidopsis thaliana chromosome 4 sequence	.	.	.	.	.	.	.	.	pfam15070	GOLGA2L5	Putative golgin subfamily A member 2-like protein 5. The function of the GOLGA2L5 protein family remains unknown. This family of proteins is thought to be found in the Golgi apparatus of eukaryotes. Proteins in this family are typically between and 840 amino acids in length.	.	.	.	.	.
AT3G50930	253	276	161.26	74	37	4.9439	2.30565	2.84178e-15	2.20861e-13	up	yes	HSR4	protein_coding	chr3:18929526-18932181:+	gi|30693378|ref|NP_190662.2|	2745	0	cytochrome BC1 synthesis [Arabidopsis thaliana]	gi|332640072|gb|CP002686.1|	2656	0	Arabidopsis thaliana chromosome 3, complete sequence	Q8VZG2	1061	0	Protein HYPER-SENSITIVITY-RELATED 4	SPAC644.07	129	6e-31	COG0465	pfam14363	AAA_assoc	Domain associated at C-terminal with AAA. This domain is found in association with the AAA family, pfam00004.	GO:0008219|cell death;GO:0009626|plant-type hypersensitive response;GO:0009617|response to bacterium;GO:0002237|response to molecule of bacterial origin;GO:0009411|response to UV;GO:0009863|salicylic acid mediated signaling pathway;	GO:0016021|integral component of membrane;GO:0005740|mitochondrial envelope;GO:0005741|mitochondrial outer membrane;GO:0005739|mitochondrion;	GO:0005524|ATP binding;GO:0016887|ATPase activity;GO:0042802|identical protein binding;	.	.
AT1G69490	47	42	27.2502	10	9	4.85365	2.27907	0.000198922	0.00413467	up	yes	NAC029	protein_coding	chr1:26122080-26123514:+	gi|18409291|ref|NP_564966.1|	1382	0	NAC transcription factor protein family [Arabidopsis thaliana]	gi|145337331|ref|NM_105616.3|	1100	0	Arabidopsis thaliana NAC transcription factor protein family mRNA, complete cds	O49255	536	0	NAC transcription factor 29	.	.	.	.	pfam02365	NAM	No apical meristem (NAM) protein. This is a family of no apical meristem (NAM) proteins these are plant development proteins. Mutations in NAM result in the failure to develop a shoot apical meristem in petunia embryos. NAM is indicated as having a role in determining positions of meristems and primordial. One member of this family NAP (NAC-like, activated by AP3/PI) is encoded by the target gene…	GO:0009908|flower development;GO:0009835|fruit ripening;GO:0010150|leaf senescence;GO:0009825|multidimensional cell growth;GO:0006351|transcription, DNA-templated;	GO:0005634|nucleus;	GO:0003677|DNA binding;GO:0003700|transcription factor activity, sequence-specific DNA binding;	.	.
AT5G24660	309	360	204.656	71	72	4.83973	2.27493	3.65985e-22	4.02031e-20	up	yes	LSU2	protein_coding	chr5:8443279-8444101:-	gi|15238603|ref|NP_197854.1|	345	2e-37	protein RESPONSE TO LOW SULFUR 2 [Arabidopsis thaliana]	gi|332002898|gb|CP002688.1|	823	0	Arabidopsis thaliana chromosome 5 sequence	Q9FIR9	137	8e-39	Protein RESPONSE TO LOW SULFUR 2	.	.	.	.	pfam02366	PMT	Dolichyl-phosphate-mannose-protein mannosyltransferase. This is a family of Dolichyl-phosphate-mannose-protein mannosyltransferase proteins EC:2.4.1.109. These proteins are responsible for O-linked glycosylation of proteins, they catalyse the reaction:- Dolichyl phosphate D-mannose + protein <=> dolichyl phosphate + O-D-mannosyl-protein. Also in this family is the Drosophila rotated abdomen prote…	GO:0010438|cellular response to sulfur starvation;GO:0009658|chloroplast organization;GO:0042742|defense response to bacterium;GO:0002229|defense response to oomycetes;GO:0045893|positive regulation of transcription, DNA-templated;GO:0031347|regulation of defense response;GO:0047484|regulation of response to osmotic stress;GO:0009651|response to salt stress;	.	.	.	.
AT3G44260	159	172	101.314	42	29	4.83048	2.27217	5.3174e-12	3.13042e-10	up	yes	CAF1-9	protein_coding	chr3:15952008-15953346:-	gi|15229916|ref|NP_190012.1|	1397	0	putative CCR4-associated factor 1 [Arabidopsis thaliana]	gi|332640072|gb|CP002686.1|	1339	0	Arabidopsis thaliana chromosome 3, complete sequence	Q9LXM2	542	0	Probable CCR4-associated factor 1 homolog 9	SPCC18.06c	195	7e-57	COG5228	pfam04857	CAF1	CAF1 family ribonuclease. The major pathways of mRNA turnover in eukaryotes initiate with shortening of the polyA tail. CAF1 encodes a critical component of the major cytoplasmic deadenylase in yeast. Both Caf1p is required for normal mRNA deadenylation in vivo and localizes to the cytoplasm. Caf1p copurifies with a Ccr4p-dependent polyA-specific exonuclease activity. Some members of this family …	GO:0042742|defense response to bacterium;GO:0002213|defense response to insect;GO:0000289|nuclear-transcribed mRNA poly(A) tail shortening;GO:0006355|regulation of transcription, DNA-templated;GO:0009611|response to wounding;GO:0006351|transcription, DNA-templated;	GO:0030014|CCR4-NOT complex;GO:0005737|cytoplasm;GO:0005634|nucleus;	GO:0008408|3'-5' exonuclease activity;GO:0000175|3'-5'-exoribonuclease activity;GO:0046872|metal ion binding;GO:0004535|poly(A)-specific ribonuclease activity;GO:0003723|RNA binding;	K12581	CNOT7_8, CAF1, POP2; CCR4-NOT transcription complex subunit 7/8
AT1G31280	1457	1560	924.481	335	315	4.80483	2.26449	5.27947e-74	1.73017e-71	up	yes	AGO2	protein_coding	chr1:11181504-11185396:+	gi|145336300|ref|NP_174413.2|	4619	0	argonaute 2 [Arabidopsis thaliana]	gi|145336299|ref|NM_102866.2|	3343	0	Arabidopsis thaliana argonaute 2 mRNA, complete cds	Q9SHF3	1783	0	Protein argonaute 2	.	.	.	.	pfam02171	Piwi	Piwi domain. This domain is found in the protein Piwi and its relatives. The function of this domain is the dsRNA guided hydrolysis of ssRNA. Determination of the crystal structure of Argonaute reveals that PIWI is an RNase H domain, and identifies Argonaute as Slicer, the enzyme that cleaves mRNA in the RNAi RISC complex. In addition, Mg+2 dependence and production of 3'-OH and 5' phosphate prod…	GO:0042742|defense response to bacterium;GO:0051607|defense response to virus;GO:0031047|gene silencing by RNA;GO:0019048|modulation by virus of host morphology or physiology;GO:0006355|regulation of transcription, DNA-templated;GO:0006417|regulation of translation;GO:0006351|transcription, DNA-templated;	GO:0030529|ribonucleoprotein complex;	GO:0035197|siRNA binding;	K11593	ELF2C, AGO; eukaryotic translation initiation factor 2C
AT1G01720	2271	2481	1460.45	537	505	4.72045	2.23893	2.751e-95	1.06065e-92	up	yes	NAC002	protein_coding	chr1:267993-269819:+	gi|15223456|ref|NP_171677.1|	1556	0	putative transcriptional activator with NAC domain [Arabidopsis thaliana]	gi|30678178|ref|NM_100054.2|	1316	0	Arabidopsis thaliana putative transcriptional activator with NAC domain mRNA, complete cds	Q39013	603	0	NAC domain-containing protein 2	.	.	.	.	pfam02365	NAM	No apical meristem (NAM) protein. This is a family of no apical meristem (NAM) proteins these are plant development proteins. Mutations in NAM result in the failure to develop a shoot apical meristem in petunia embryos. NAM is indicated as having a role in determining positions of meristems and primordial. One member of this family NAP (NAC-like, activated by AP3/PI) is encoded by the target gene…	GO:0009788|negative regulation of abscisic acid-activated signaling pathway;GO:0009611|response to wounding;GO:0006351|transcription, DNA-templated;	GO:0005634|nucleus;	GO:0003677|DNA binding;GO:0003700|transcription factor activity, sequence-specific DNA binding;	.	.
AT1G66500	232	260	151.702	58	52	4.62978	2.21094	1.15148e-16	9.97427e-15	up	yes	PCFS1	protein_coding	chr1:24811080-24812661:-	gi|15219679|ref|NP_176823.1|	1725	0	Pre-mRNA cleavage complex II [Arabidopsis thaliana]	gi|332189094|gb|CP002684.1|	1582	0	Arabidopsis thaliana chromosome 1 sequence	Q9C710	669	0	Polyadenylation and cleavage factor homolog 1	.	.	.	.	pfam13894	zf-C2H2_4	C2H2-type zinc finger. This family contains a number of divergent C2H2 type zinc fingers.	GO:0006379|mRNA cleavage;GO:0006378|mRNA polyadenylation;GO:0006369|termination of RNA polymerase II transcription;	GO:0005737|cytoplasm;GO:0005849|mRNA cleavage factor complex;	GO:0046872|metal ion binding;GO:0003729|mRNA binding;GO:0000993|RNA polymerase II core binding;	K14400	PCF11; pre-mRNA cleavage complex 2 protein Pcf11
AT5G43620	105	105	65.106	14	34	4.51597	2.17504	5.23684e-07	1.83551e-05	up	yes	PCFS5	protein_coding	chr5:17522486-17524003:+	gi|15239923|ref|NP_199175.1|	1894	0	Pre-mRNA cleavage complex II [Arabidopsis thaliana]	gi|332002898|gb|CP002688.1|	1518	0	Arabidopsis thaliana chromosome 5 sequence	Q9FIX8	734	0	Polyadenylation and cleavage factor homolog 5	.	.	.	.	pfam00616	RasGAP	GTPase-activator protein for Ras-like GTPase. All alpha-helical domain that accelerates the GTPase activity of Ras, thereby "switching" it into an "off" position.	GO:0006379|mRNA cleavage;GO:0006378|mRNA polyadenylation;GO:0006369|termination of RNA polymerase II transcription;	GO:0005737|cytoplasm;GO:0005849|mRNA cleavage factor complex;	GO:0046872|metal ion binding;GO:0003729|mRNA binding;GO:0000993|RNA polymerase II core binding;	K14400	PCF11; pre-mRNA cleavage complex 2 protein Pcf11
AT1G64065	77	83	49.652	18	19	4.47463	2.16177	1.68707e-06	5.40275e-05	up	yes	AT1G64065	protein_coding	chr1:23778255-23779529:+	gi|42571991|ref|NP_974086.1|	1023	1e-135	late embryogenesis abundant hydroxyproline-rich glycoprotein [Arabidopsis thaliana]	gi|332189094|gb|CP002684.1|	1275	0	Arabidopsis thaliana chromosome 1 sequence	Q6DST1	398	6e-137	Late embryogenesis abundant protein At1g64065	.	.	.	.	pfam03168	LEA_2	Late embryogenesis abundant protein. Different types of LEA proteins are expressed at different stages of late embryogenesis in higher plant seed embryos and under conditions of dehydration stress. The function of these proteins is unknown. This family represents a group of LEA proteins that appear to be distinct from those in pfam02987. The family DUF1511, pfam07427, has now been merged into thi…	.	GO:0016021|integral component of membrane;	.	.	.
AT4G15420	1378	1689	952.374	349	365	4.4417	2.15111	5.55281e-58	1.53782e-55	up	yes	AT4G15420	protein_coding	chr4:8823402-8826152:+	gi|11139266|gb|AAG31651.1|	2752	0	PRLI-interacting factor K [Arabidopsis thaliana]	gi|30683258|ref|NM_117631.2|	1930	0	Arabidopsis thaliana ubiquitin fusion degradation UFD1 family protein mRNA, complete cds	P70362	100	9e-22	Ubiquitin fusion degradation protein 1 homolog	YGR048w	100	6e-22	COG5140	pfam03152	UFD1	Ubiquitin fusion degradation protein UFD1. Post-translational ubiquitin-protein conjugates are recognized for degradation by the ubiquitin fusion degradation (UFD) pathway. Several proteins involved in this pathway have been identified. This family includes UFD1, a 40kD protein that is essential for vegetative cell viability. The human UFD1 gene is expressed at high levels during embryogenesis, e…	GO:0071712|ER-associated misfolded protein catabolic process;GO:0030970|retrograde protein transport, ER to cytosol;	GO:0005737|cytoplasm;GO:0005829|cytosol;GO:0005634|nucleus;GO:0036501|UFD1-NPL4 complex;GO:0034098|VCP-NPL4-UFD1 AAA ATPase complex;	GO:0036435|K48-linked polyubiquitin binding;	K14016	UFD1; ubiquitin fusion degradation protein 1
AT1G19380	79	113	59.5964	32	13	4.42325	2.14511	2.66699e-06	8.2196e-05	up	yes	AT1G19380	protein_coding	chr1:6697874-6698858:+	gi|15222008|ref|NP_173371.1|	762	4e-99	uncharacterized protein [Arabidopsis thaliana]	gi|145335901|ref|NM_101795.4|	677	0	Arabidopsis thaliana uncharacterized protein mRNA, complete cds	.	.	.	.	.	.	.	.	pfam06708	DUF1195	Protein of unknown function (DUF1195). This family consists of several plant specific hypothetical proteins of around 160 residues in length. The function of this family is unknown.	.	.	.	.	.
AT1G72416	804	1017	566.382	209	219	4.39889	2.13714	4.447e-40	8.65757e-38	up	yes	AT1G72416	protein_coding	chr1:27258747-27260521:-	gi|186494829|ref|NP_001117588.1|	808	2e-105	chaperone DnaJ-domain containing protein [Arabidopsis thaliana]	gi|186494830|ref|NM_001124117.1|	1057	0	Arabidopsis thaliana chaperone DnaJ-domain containing protein mRNA, complete cds	Q4R7Y5	62.8	4e-10	DnaJ homolog subfamily B member 6	TM0849	69.3	6e-12	COG0484	pfam00226	DnaJ	DnaJ domain. DnaJ domains (J-domains) are associated with hsp70 heat-shock system and it is thought that this domain mediates the interaction. DnaJ-domain is therefore part of a chaperone (protein folding) system. The T-antigens, although not in Prosite are confirmed as DnaJ containing domains from literature.	.	GO:0005634|nucleus;GO:0048471|perinuclear region of cytoplasm;GO:0030018|Z disc;	.	.	.
AT2G24100	722	840	486.202	183	185	4.39096	2.13454	9.68572e-40	1.86716e-37	up	yes	AT2G24100	protein_coding	chr2:10244745-10246994:+	gi|79561588|ref|NP_565562.2|	2378	0	uncharacterized protein [Arabidopsis thaliana]	gi|79561587|ref|NM_127972.4|	1640	0	Arabidopsis thaliana uncharacterized protein mRNA, complete cds	.	.	.	.	.	.	.	.	pfam08618	Opi1	Transcription factor Opi1. Opi1 is a leucine zipper containing yeast transcription factor that negatively regulates phospholipid biosynthesis. It represses the expression of several UAS(INO) cis acting element containing genes and its activity is mediated by phosphorylations catalysed by protein kinase A, protein kinase C and casein kinase II.	.	.	.	.	.
AT4G17490	329	297	195.155	82	66	4.3844	2.13238	7.1529e-19	6.7619e-17	up	yes	ERF6	protein_coding	chr4:9752824-9754161:-	gi|17473792|gb|AAL38331.1|	1299	5e-176	unknown protein [Arabidopsis thaliana]	gi|332656411|gb|CP002687.1|	1338	0	Arabidopsis thaliana chromosome 4 sequence	Q8VZ91	503	1e-176	Ethylene-responsive transcription factor 6	.	.	.	.	pfam00847	AP2	AP2 domain. This 60 amino acid residue domain can bind to DNA and is found in transcription factor proteins.	GO:0051301|cell division;GO:0006952|defense response;GO:0009873|ethylene-activated signaling pathway;GO:0010200|response to chitin;GO:0009644|response to high light intensity;GO:0000302|response to reactive oxygen species;GO:0006351|transcription, DNA-templated;GO:0001944|vasculature development;	GO:0005634|nucleus;	GO:0003677|DNA binding;GO:0003700|transcription factor activity, sequence-specific DNA binding;	K09286	EREBP; EREBP-like factor
AT1G19020	234	258	153.409	65	52	4.35481	2.12261	1.3578e-15	1.07655e-13	up	yes	AT1G19020	protein_coding	chr1:6568002-6568705:+	gi|51970816|dbj|BAD44100.1|	339	3e-37	unknown protein [Arabidopsis thaliana]	gi|332189094|gb|CP002684.1|	704	0	Arabidopsis thaliana chromosome 1 sequence	.	.	.	.	.	.	.	.	pfam03524	CagX	Conjugal transfer protein. This family includes type IV secretion system CagX conjugation protein. Other members of this family are involved in conjugal transfer to plant cells of T-DNA.	.	.	.	.	.
AT4G27280	347	324	209.512	84	76	4.34464	2.11924	1.84647e-20	1.92102e-18	up	yes	AT4G27280	protein_coding	chr4:13663415-13664621:-	gi|15237043|ref|NP_194458.1|	507	1e-59	EF-hand, calcium binding motif-containing protein [Arabidopsis thaliana]	gi|332656411|gb|CP002687.1|	1207	0	Arabidopsis thaliana chromosome 4 sequence	Q9LSQ6	164	3e-47	Calcium-binding protein PBP1	.	.	.	.	pfam13833	EF-hand_8	EF-hand domain pair.	GO:0009733|response to auxin;	.	GO:0005509|calcium ion binding;	.	.
AT4G14270	5595	6228	3693.18	1293	1540	4.3142	2.10909	1.65366e-93	6.25307e-91	up	yes	CID2	protein_coding	chr4:8218083-8219322:+	gi|18414176|ref|NP_567425.1|	768	3e-99	polyadenylate-binding protein-interacting protein 2 [Arabidopsis thaliana]	gi|145323143|ref|NM_001036557.2|	744	0	Arabidopsis thaliana polyadenylate-binding protein-interacting protein 2 mRNA, complete cds	Q94AR4	300	5e-101	Polyadenylate-binding protein-interacting protein 2	.	.	.	.	pfam14770	TMEM18	Transmembrane protein 18. The function of this family is not known, however it is predicted to be a three-pass membrane protein.	.	GO:0016021|integral component of membrane;	.	.	.
AT5G06320	101	166	83.4702	37	28	4.24697	2.08643	3.37035e-08	1.38065e-06	up	yes	NHL3	protein_coding	chr5:1930793-1931782:-	gi|15239999|ref|NP_196250.1|	914	2e-120	NDR1/HIN1-Like protein 3 [Arabidopsis thaliana]	gi|332002898|gb|CP002688.1|	990	0	Arabidopsis thaliana chromosome 5 sequence	Q9FNH6	356	1e-121	NDR1/HIN1-Like protein 3	.	.	.	.	pfam03168	LEA_2	Late embryogenesis abundant protein. Different types of LEA proteins are expressed at different stages of late embryogenesis in higher plant seed embryos and under conditions of dehydration stress. The function of these proteins is unknown. This family represents a group of LEA proteins that appear to be distinct from those in pfam02987. The family DUF1511, pfam07427, has now been merged into thi…	GO:0042742|defense response to bacterium;GO:0009816|defense response to bacterium, incompatible interaction;GO:0051607|defense response to virus;GO:0009617|response to bacterium;GO:0009751|response to salicylic acid;GO:0009611|response to wounding;	GO:0046658|anchored component of plasma membrane;GO:0005794|Golgi apparatus;GO:0016021|integral component of membrane;GO:0005886|plasma membrane;GO:0009506|plasmodesma;GO:0005774|vacuolar membrane;	GO:0004871|signal transducer activity;	.	.
AT2G01150	593	572	365.41	160	125	4.23653	2.08288	7.61328e-30	1.10889e-27	up	yes	RHA2B	protein_coding	chr2:100484-101566:+	gi|18379162|ref|NP_565253.1|	766	6e-99	putative E3 ubiquitin-protein ligase RHA2B [Arabidopsis thaliana]	gi|330250293|gb|CP002685.1|	1041	0	Arabidopsis thaliana chromosome 2, complete sequence	Q9ZU51	298	1e-100	E3 ubiquitin-protein ligase RHA2B	.	.	.	.	pfam13639	zf-RING_2	Ring finger domain.	GO:0009738|abscisic acid-activated signaling pathway;GO:0043161|proteasome-mediated ubiquitin-dependent protein catabolic process;GO:0080167|response to karrikin;	GO:0005737|cytoplasm;GO:0005634|nucleus;	GO:0016874|ligase activity;GO:0061630|ubiquitin protein ligase activity;GO:0004842|ubiquitin-protein transferase activity;GO:0008270|zinc ion binding;	K16282	RHA2; E3 ubiquitin-protein ligase RHA2 [EC:2.3.2.27]
AT1G20823	595	614	379.732	152	146	4.20019	2.07046	6.88961e-33	1.08376e-30	up	yes	ATL80	protein_coding	chr1:7238693-7239698:+	gi|15218042|ref|NP_173506.1|	767	2e-98	RING-H2 finger protein ATL80 [Arabidopsis thaliana]	gi|332189094|gb|CP002684.1|	1006	0	Arabidopsis thaliana chromosome 1 sequence	Q9LM69	300	8e-100	RING-H2 finger protein ATL80	ECU07g0330	62.8	3e-10	COG5540	pfam13639	zf-RING_2	Ring finger domain.	GO:0070417|cellular response to cold;GO:0006952|defense response;GO:0009909|regulation of flower development;GO:0010966|regulation of phosphate transport;GO:0010200|response to chitin;	GO:0016021|integral component of membrane;GO:0005886|plasma membrane;	GO:0061630|ubiquitin protein ligase activity;GO:0008270|zinc ion binding;	.	.
AT3G62260	324	403	228.158	82	97	4.19786	2.06965	1.19799e-19	1.16614e-17	up	yes	AT3G62260	protein_coding	chr3:23038266-23040668:-	gi|30695577|ref|NP_850737.1|	1865	0	putative protein phosphatase 2C 49 [Arabidopsis thaliana]	gi|145339769|ref|NM_116091.3|	1571	0	Arabidopsis thaliana putative protein phosphatase 2C 49 mRNA, complete cds	Q3EAF9	644	0	Probable protein phosphatase 2C 49	SPCC1223.11	139	2e-35	COG0631	pfam00481	PP2C	Protein phosphatase 2C. Protein phosphatase 2C is a Mn++ or Mg++ dependent protein serine/threonine phosphatase.	.	.	GO:0046872|metal ion binding;GO:0004722|protein serine/threonine phosphatase activity;	K14803	PTC2_3; protein phosphatase 2C homolog 2/3 [EC:3.1.3.16]
AT1G56600	69	117	58.2999	29	17	4.18372	2.06479	4.62401e-06	0.000136931	up	yes	GOLS2	protein_coding	chr1:21207537-21209635:+	gi|15223567|ref|NP_176053.1|	1798	0	galactinol synthase 2 [Arabidopsis thaliana]	gi|30696134|ref|NM_104537.2|	1396	0	Arabidopsis thaliana galactinol synthase 2 mRNA, complete cds	Q9FXB2	697	0	Galactinol synthase 2	SPBC4C3.08	64.3	2e-10	COG5597	pfam01501	Glyco_transf_8	Glycosyl transferase family 8. This family includes enzymes that transfer sugar residues to donor molecules. Members of this family are involved in lipopolysaccharide biosynthesis and glycogen synthesis. This family includes Lipopolysaccharide galactosyltransferase, lipopolysaccharide glucosyltransferase 1, and glycogenin glucosyltransferase.	GO:0006012|galactose metabolic process;GO:0009737|response to abscisic acid;GO:0009409|response to cold;GO:0006979|response to oxidative stress;GO:0009651|response to salt stress;GO:0009414|response to water deprivation;	GO:0005737|cytoplasm;	GO:0047216|inositol 3-alpha-galactosyltransferase activity;GO:0046872|metal ion binding;	K18819	GOLS; inositol 3-alpha-galactosyltransferase [EC:2.4.1.123]
AT3G14620	527	694	383.325	157	145	4.18139	2.06398	6.12995e-28	8.54846e-26	up	yes	CYP72A8	protein_coding	chr3:4914789-4917176:+	gi|15231895|ref|NP_188080.1|	2668	0	cytochrome P450, family 72, subfamily A, polypeptide 8 [Arabidopsis thaliana]	gi|145338502|ref|NM_112323.4|	1837	0	Arabidopsis thaliana cytochrome P450, family 72, subfamily A, polypeptide 8 mRNA, complete cds	Q9LUC8	628	0	Cytochrome P450 72A13	Cj1411c	152	5e-39	COG2124	pfam00067	p450	Cytochrome P450. Cytochrome P450s are haem-thiolate proteins involved in the oxidative degradation of various compounds. They are particularly well known for their role in the degradation of environmental toxins and mutagens. They can be divided into 4 classes, according to the method by which electrons from NAD(P)H are delivered to the catalytic site. Sequence conservation is relatively low with…	.	GO:0016021|integral component of membrane;	GO:0020037|heme binding;GO:0005506|iron ion binding;GO:0004497|monooxygenase activity;GO:0016705|oxidoreductase activity, acting on paired donors, with incorporation or reduction of molecular oxygen;	.	.
AT2G36220	108	140	77.992	38	24	4.14266	2.05056	5.04115e-08	1.98645e-06	up	yes	AT2G36220	protein_coding	chr2:15192480-15193698:+	gi|18404079|ref|NP_565838.1|	1169	2e-157	uncharacterized protein [Arabidopsis thaliana]	gi|330250293|gb|CP002685.1|	1219	0	Arabidopsis thaliana chromosome 2, complete sequence	.	.	.	.	.	.	.	.	pfam03573	OprD	outer membrane porin, OprD family. This family includes outer membrane proteins related to OprD. OprD has been described as a serine type peptidase. However the proposed catalytic residues are not conserved suggesting that many of these proteins are not peptidases.	.	.	.	.	.
AT1G22190	1472	1714	1002.84	436	361	4.13866	2.04916	3.26448e-55	8.67425e-53	up	yes	RAP2-13	protein_coding	chr1:7835781-7837411:+	gi|15219839|ref|NP_173638.1|	1063	3e-139	ethylene-responsive transcription factor RAP2.4 [Arabidopsis thaliana]	gi|332189094|gb|CP002684.1|	1631	0	Arabidopsis thaliana chromosome 1 sequence	Q9LM15	414	2e-140	Ethylene-responsive transcription factor RAP2-13	.	.	.	.	pfam00847	AP2	AP2 domain. This 60 amino acid residue domain can bind to DNA and is found in transcription factor proteins.	GO:0009873|ethylene-activated signaling pathway;GO:0009409|response to cold;GO:0006970|response to osmotic stress;GO:0009414|response to water deprivation;GO:0006351|transcription, DNA-templated;	GO:0005634|nucleus;	GO:0043565|sequence-specific DNA binding;GO:0003700|transcription factor activity, sequence-specific DNA binding;	.	.
AT1G73066	72	80	47.8645	18	20	4.13773	2.04884	7.20965e-06	0.000206954	up	yes	AT1G73066	protein_coding	chr1:27481785-27484078:+	gi|186494973|ref|NP_001117591.1|	2855	0	Leucine-rich repeat family protein [Arabidopsis thaliana]	gi|332189094|gb|CP002684.1|	2294	0	Arabidopsis thaliana chromosome 1 sequence	Q9SSL9	223	9e-60	Leucine-rich repeat receptor-like protein kinase PEPR1	MA2301_1	105	5e-24	COG4886	pfam13855	LRR_8	Leucine rich repeat.	GO:0006955|immune response;GO:0045087|innate immune response;GO:0009753|response to jasmonic acid;GO:0009611|response to wounding;	GO:0016021|integral component of membrane;GO:0005886|plasma membrane;GO:0009506|plasmodesma;	GO:0005524|ATP binding;GO:0004383|guanylate cyclase activity;GO:0001653|peptide receptor activity;GO:0004674|protein serine/threonine kinase activity;	.	.
AT2G40140	2199	2005	1325.3	618	437	4.13409	2.04757	1.42767e-49	3.38221e-47	up	yes	CZF1	protein_coding	chr2:16771997-16774734:+	gi|15225637|ref|NP_181543.1|	3063	0	zinc finger CCCH domain-containing protein 29 [Arabidopsis thaliana]	gi|145360824|ref|NM_129572.4|	2310	0	Arabidopsis thaliana zinc finger CCCH domain-containing protein 29 mRNA, complete cds	Q9XEE6	1183	0	Zinc finger CCCH domain-containing protein 29	.	.	.	.	pfam12796	Ank_2	Ankyrin repeats (3 copies).	GO:0050832|defense response to fungus;GO:0006355|regulation of transcription, DNA-templated;GO:0010200|response to chitin;GO:0009409|response to cold;	GO:0005634|nucleus;	GO:0003677|DNA binding;GO:0046872|metal ion binding;GO:0003700|transcription factor activity, sequence-specific DNA binding;	.	.
AT2G41010	278	257	168.672	63	71	4.13326	2.04728	5.13276e-16	4.22283e-14	up	yes	CAMBP25	protein_coding	chr2:17113798-17115047:-	gi|15226809|ref|NP_181634.1|	1178	5e-159	calmodulin binding protein 25 [Arabidopsis thaliana]	gi|330250293|gb|CP002685.1|	1250	0	Arabidopsis thaliana chromosome 2, complete sequence	O80683	458	3e-160	Calmodulin-binding protein 25	.	.	.	.	pfam05678	VQ	VQ motif. This short motif is found in a variety of plant proteins. These proteins vary greatly in length and are mostly composed of low complexity regions. They all conserve a short motif FXhVQChTG, where X is any amino acid and h is a hydrophobic amino acid. The function of this motif is uncertain, however one protein in this family has been found to bind the SigA sigma factor. It would seem pl…	GO:0010337|regulation of salicylic acid metabolic process;GO:0009651|response to salt stress;GO:0009414|response to water deprivation;	GO:0005634|nucleus;	GO:0005516|calmodulin binding;	.	.
AT2G16720	456	597	332.236	132	135	4.07732	2.02762	8.98991e-25	1.07786e-22	up	yes	MYB7	protein_coding	chr2:7255473-7256831:-	gi|15227288|ref|NP_179263.1|	1279	2e-173	myb domain protein 7 [Arabidopsis thaliana]	gi|186500825|ref|NM_127224.5|	980	0	Arabidopsis thaliana myb domain protein 7 mRNA, complete cds	O49608	327	5e-108	Transcription factor MYB32	ECU11g1690	107	6e-26	COG5147	pfam00249	Myb_DNA-binding	Myb-like DNA-binding domain. This family contains the DNA binding domains from Myb proteins, as well as the SANT domain family.	GO:0009737|response to abscisic acid;GO:0046686|response to cadmium ion;GO:0009723|response to ethylene;GO:0009753|response to jasmonic acid;GO:0009751|response to salicylic acid;GO:0009651|response to salt stress;GO:0006351|transcription, DNA-templated;	GO:0005634|nucleus;	GO:0003677|DNA binding;GO:0003700|transcription factor activity, sequence-specific DNA binding;	K09422	MYBP; myb proto-oncogene protein, plant
AT1G72940	501	596	346.39	152	127	4.06997	2.02502	6.07309e-27	8.01444e-25	up	yes	AT1G72940	protein_coding	chr1:27441981-27443859:+	gi|15218632|ref|NP_177437.1|	1920	0	Toll-Interleukin-Resistance domain-containing protein [Arabidopsis thaliana]	gi|30698912|ref|NM_105952.3|	1525	0	Arabidopsis thaliana Toll-Interleukin-Resistance domain-containing protein mRNA, complete cds	Q9SSN3	245	9e-76	Toll/interleukin-1 receptor-like protein	.	.	.	.	pfam01582	TIR	TIR domain. The Toll/interleukin-1 receptor (TIR) homology domain is an intracellular signalling domain found in MyD88, interleukin 1 receptor and the Toll receptor. It contains three highly-conserved regions, and mediates protein-protein interactions between the Toll-like receptors (TLRs) and signal-transduction components. TIR-like motifs are also found in plant proteins thought to be involved …	GO:0006952|defense response;GO:0007165|signal transduction;	GO:0005737|cytoplasm;GO:0009506|plasmodesma;	.	.	.
AT4G34150	1880	2106	1261.93	563	463	4.02316	2.00833	3.58076e-62	1.0668e-59	up	yes	AT4G34150	protein_coding	chr4:16354857-16357460:+	gi|18418388|ref|NP_567956.1|	843	3e-107	calcium-dependent lipid-binding domain-containing protein [Arabidopsis thaliana]	gi|145352534|ref|NM_119578.3|	1171	0	Arabidopsis thaliana calcium-dependent lipid-binding domain-containing protein mRNA, complete cds	Q9C8S6	61.2	1e-09	C2 domain-containing protein At1g63220	.	.	.	.	pfam00168	C2	C2 domain.	GO:0006397|mRNA processing;GO:0043484|regulation of RNA splicing;GO:0008380|RNA splicing;	GO:0005634|nucleus;GO:0005681|spliceosomal complex;	GO:0000166|nucleotide binding;GO:0003723|RNA binding;GO:0008270|zinc ion binding;	.	.
AT3G56400	245	294	170.772	99	41	3.99958	1.99985	0.000545924	0.0100042	up	yes	WRKY70	protein_coding	chr3:20908711-20910623:-	gi|15228907|ref|NP_191199.1|	1384	0	WRKY transcription factor 70 [Arabidopsis thaliana]	gi|145339573|ref|NM_115498.3|	1111	0	Arabidopsis thaliana WRKY transcription factor 70 mRNA, complete cds	Q9LY00	537	0	Probable WRKY transcription factor 70	.	.	.	.	pfam03106	WRKY	WRKY DNA -binding domain.	GO:0042742|defense response to bacterium;GO:0050832|defense response to fungus;GO:0009864|induced systemic resistance, jasmonic acid mediated signaling pathway;GO:1900056|negative regulation of leaf senescence;GO:0045892|negative regulation of transcription, DNA-templated;GO:0031347|regulation of defense response;GO:0010200|response to chitin;GO:0009753|response to jasmonic acid;GO:0009751|respon…	GO:0005634|nucleus;	GO:0043565|sequence-specific DNA binding;GO:0003700|transcription factor activity, sequence-specific DNA binding;	.	.
AT2G36460	8478	9636	5747.04	2269	2438	3.9798	1.99269	6.16845e-112	2.7566e-109	up	yes	FBA6	protein_coding	chr2:15296613-15298754:-	gi|15227981|ref|NP_181187.1|	1868	0	fructose-bisphosphate aldolase 6 [Arabidopsis thaliana]	gi|186505864|ref|NM_001124981.1|	1517	0	Arabidopsis thaliana fructose-bisphosphate aldolase 6 mRNA, complete cds	Q9SJQ9	564	0	Fructose-bisphosphate aldolase 6, cytosolic	AGl2190	352	3e-115	COG3588	pfam00274	Glycolytic	Fructose-bisphosphate aldolase class-I.	GO:0006096|glycolytic process;GO:0046686|response to cadmium ion;GO:0009735|response to cytokinin;GO:0009651|response to salt stress;	GO:0005829|cytosol;GO:0016020|membrane;GO:0005739|mitochondrion;GO:0005634|nucleus;GO:0005886|plasma membrane;GO:0009506|plasmodesma;	GO:0005507|copper ion binding;GO:0004332|fructose-bisphosphate aldolase activity;	.	.
AT5G59720	141	221	114.914	47	48	3.93633	1.97685	7.69497e-10	3.78266e-08	up	yes	HSP18.1	protein_coding	chr5:24062323-24063300:+	gi|15238509|ref|NP_200780.1|	755	2e-97	heat shock protein 18.2 [Arabidopsis thaliana]	gi|332002898|gb|CP002688.1|	978	0	Arabidopsis thaliana chromosome 5 sequence	P19037	295	1e-98	18.1 kDa class I heat shock protein	TM0374	80.1	2e-17	COG0071	pfam00011	HSP20	Hsp20/alpha crystallin family.	GO:0010286|heat acclimation;GO:0009408|response to heat;GO:0009644|response to high light intensity;GO:0042542|response to hydrogen peroxide;	GO:0005737|cytoplasm;	.	K13993	HSP20; HSP20 family protein
AT5G18065	147	218	115.983	41	55	3.92463	1.97256	8.29063e-10	4.0653e-08	up	yes	HTT3	protein_coding	chr5:5978546-5980599:+	gi|297807825|ref|XP_002871796.1|	1114	2e-148	predicted protein [Arabidopsis lyrata subsp. lyrata]	gi|15028358|gb|AY045982.1|	1093	0	Arabidopsis thaliana At5g18065 mRNA sequence	.	.	.	.	.	.	.	.	pfam02364	Glucan_synthase	1,3-beta-glucan synthase component. This family consists of various 1,3-beta-glucan synthase components including Gls1, Gls2 and Gls3 from yeast. 1,3-beta-glucan synthase EC:2.4.1.34 also known as callose synthase catalyses the formation of a beta-1,3-glucan polymer that is a major component of the fungal cell wall. The reaction catalysed is:- UDP-glucose + {(1,3)-beta-D-glucosyl}(N) <=> UDP + {(…	.	.	.	.	.
AT3G57880	1417	1723	1003.23	464	383	3.83743	1.94014	8.23561e-47	1.84019e-44	up	yes	AT3G57880	protein_coding	chr3:21430922-21434648:-	gi|15230882|ref|NP_191347.1|	4075	0	C2 domain-containing plant phosphoribosyltransferase-like protein [Arabidopsis thaliana]	gi|186511158|ref|NM_115650.4|	2960	0	Arabidopsis thaliana C2 domain-containing plant phosphoribosyltransferase-like protein mRNA, complete cds	Q9FL59	1115	0	FT-interacting protein 1	.	.	.	.	pfam08372	PRT_C	Plant phosphoribosyltransferase C-terminal. This domain is found at the C-terminus of phosphoribosyltransferases and phosphoribosyltransferase-like proteins. It contains putative transmembrane regions. It often appears together with calcium-ion dependent C2 domains (pfam00168).	GO:0009908|flower development;GO:0009911|positive regulation of flower development;GO:0010228|vegetative to reproductive phase transition of meristem;	GO:0005783|endoplasmic reticulum;GO:0005789|endoplasmic reticulum membrane;GO:0016021|integral component of membrane;GO:0005886|plasma membrane;GO:0009511|plasmodesmatal endoplasmic reticulum;	GO:0005509|calcium ion binding;GO:0005544|calcium-dependent phospholipid binding;GO:0008565|protein transporter activity;GO:0016757|transferase activity, transferring glycosyl groups;	.	.
AT1G14480	278	250	169.124	67	76	3.8228	1.93463	1.50347e-14	1.07893e-12	up	yes	AT1G14480	protein_coding	chr1:4956231-4958076:+	gi|79344495|ref|NP_172900.2|	2154	0	Ankyrin repeat family protein [Arabidopsis thaliana]	gi|79344494|ref|NM_101315.3|	1556	0	Arabidopsis thaliana Ankyrin repeat family protein mRNA, complete cds	Q9C7A2	69.3	4e-11	Ankyrin repeat-containing protein ITN1	.	.	.	.	pfam13962	PGG	Domain of unknown function. The PGG domain is named for the highly conserved sequence motif found at the startt of the domain. The function is not known.	GO:0034613|cellular protein localization;GO:0009651|response to salt stress;GO:0007165|signal transduction;	GO:0016021|integral component of membrane;GO:0005634|nucleus;GO:0005886|plasma membrane;	.	.	.
AT5G63130	66	77	45.7802	25	14	3.80084	1.92632	5.28251e-05	0.00126363	up	yes	AT5G63130	protein_coding	chr5:25322975-25324739:+	gi|15242653|ref|NP_201118.1|	748	7e-93	octicosapeptide/Phox/Bem1p domain-containing protein [Arabidopsis thaliana]	gi|332002898|gb|CP002688.1|	1306	0	Arabidopsis thaliana chromosome 5 sequence	.	.	.	.	.	.	.	.	pfam00564	PB1	PB1 domain.	.	.	.	.	.
AT5G28630	70	130	64.0044	37	18	3.7639	1.91223	2.17969e-05	0.000572985	up	yes	AT5G28630	protein_coding	chr5:10636612-10637384:+	gi|15241873|ref|NP_198215.1|	154	3e-10	glycine-rich protein [Arabidopsis thaliana]	gi|332002898|gb|CP002688.1|	773	0	Arabidopsis thaliana chromosome 5 sequence	.	.	.	.	.	.	.	.	pfam04935	SURF6	Surfeit locus protein 6. The surfeit locus protein SURF-6 is shown to be a component of the nucleolar matrix and has a strong binding capacity for nucleic acids.	.	.	.	.	.
AT2G39650	197	224	135.16	61	55	3.7565	1.90939	4.50167e-12	2.66615e-10	up	yes	AT2G39650	protein_coding	chr2:16527730-16529494:-	gi|15225517|ref|NP_181495.1|	1417	0	uncharacterized protein [Arabidopsis thaliana]	gi|145360799|ref|NM_129521.4|	1311	0	Arabidopsis thaliana uncharacterized protein mRNA, complete cds	.	.	.	.	.	.	.	.	pfam04720	DUF506	Protein of unknown function (DUF506). Family of uncharacterized plant proteins.	.	.	.	.	.
AT4G00940	156	162	102.441	52	37	3.70289	1.88865	3.0702e-09	1.41712e-07	up	yes	DOF4.1	protein_coding	chr4:402959-404873:-	gi|2252850|gb|AAB62848.1|	1194	2e-156	contains region of similarity to DNA binding protein [Arabidopsis thaliana]	gi|332656411|gb|CP002687.1|	1279	0	Arabidopsis thaliana chromosome 4 sequence	Q9M161	447	5e-154	Dof zinc finger protein DOF4.1	.	.	.	.	pfam02701	zf-Dof	Dof domain, zinc finger. The Dof domain is a zinc finger DNA-binding domain, that shows resemblance to the Cys2 zinc finger.	GO:0006351|transcription, DNA-templated;	GO:0005634|nucleus;	GO:0003677|DNA binding;GO:0046872|metal ion binding;GO:0003700|transcription factor activity, sequence-specific DNA binding;	.	.
AT1G30370	62	48	35.5163	21	10	3.68737	1.88259	0.000577911	0.0105217	up	yes	AT1G30370	protein_coding	chr1:10719065-10720843:-	gi|15220732|ref|NP_174326.1|	2689	0	DAD1-like acylhydrolase [Arabidopsis thaliana]	gi|332189094|gb|CP002684.1|	1779	0	Arabidopsis thaliana chromosome 1 sequence	Q941F1	381	2e-123	Phospholipase A1-Igamma1, chloroplastic	sll0482	58.2	3e-08	COG3675	pfam01764	Lipase_3	Lipase (class 3).	GO:0016042|lipid catabolic process;	GO:0009507|chloroplast;	GO:0047714|galactolipase activity;GO:0008970|phosphatidylcholine 1-acylhydrolase activity;GO:0004806|triglyceride lipase activity;	.	.
AT3G22840	245	212	147.554	84	45	3.67899	1.87931	2.24093e-10	1.14749e-08	up	yes	ELIP1	protein_coding	chr3:8084405-8085669:-	gi|15228866|ref|NP_188923.1|	831	3e-108	chlorophyll A-B binding, early light-inducible protein [Arabidopsis thaliana]	gi|186510327|ref|NM_113183.3|	884	0	Arabidopsis thaliana chlorophyll A-B binding, early light-inducible protein mRNA, complete cds	P93735	324	2e-109	Early light-induced protein 1, chloroplastic	.	.	.	.	pfam00504	Chloroa_b-bind	Chlorophyll A-B binding protein.	GO:0071483|cellular response to blue light;GO:0071490|cellular response to far red light;GO:0034605|cellular response to heat;GO:0071486|cellular response to high light intensity;GO:0071491|cellular response to red light;GO:0071492|cellular response to UV-A;GO:0010117|photoprotection;GO:0015979|photosynthesis;GO:0010030|positive regulation of seed germination;GO:0010380|regulation of chlorophyll …	GO:0009535|chloroplast thylakoid membrane;GO:0016021|integral component of membrane;GO:0009522|photosystem I;GO:0009523|photosystem II;	.	.	.
AT5G22060	3362	3748	2293.96	1033	971	3.67205	1.87659	1.46766e-84	5.0629e-82	up	yes	ATJ2	protein_coding	chr5:7303506-7305870:-	gi|18420428|ref|NP_568412.1|	1832	0	chaperone protein dnaJ 2 [Arabidopsis thaliana]	gi|30688294|ref|NM_122127.2|	1565	0	Arabidopsis thaliana chaperone protein dnaJ 2 mRNA, complete cds	P42825	710	0	Chaperone protein dnaJ 2	SPBC1734.11	280	1e-86	COG0484	pfam00226	DnaJ	DnaJ domain. DnaJ domains (J-domains) are associated with hsp70 heat-shock system and it is thought that this domain mediates the interaction. DnaJ-domain is therefore part of a chaperone (protein folding) system. The T-antigens, although not in Prosite are confirmed as DnaJ containing domains from literature.	GO:0006457|protein folding;GO:0009408|response to heat;	GO:0005829|cytosol;GO:0005886|plasma membrane;GO:0009506|plasmodesma;	GO:0005524|ATP binding;GO:0046872|metal ion binding;	K09503	DNAJA2; DnaJ homolog subfamily A member 2
AT2G33580	246	214	148.658	67	63	3.66651	1.87441	1.66259e-12	1.01842e-10	up	yes	LYK5	protein_coding	chr2:14219481-14222254:-	gi|15226133|ref|NP_180916.1|	2930	0	LysM-containing receptor-like kinase [Arabidopsis thaliana]	gi|330250293|gb|CP002685.1|	2774	0	Arabidopsis thaliana chromosome 2, complete sequence	O22808	1133	0	Protein LYK5	CAC0404_1	84.7	7e-17	COG0515	pfam00069	Pkinase	Protein kinase domain.	GO:0071323|cellular response to chitin;GO:0045087|innate immune response;	GO:0016021|integral component of membrane;GO:0005886|plasma membrane;	GO:0005524|ATP binding;GO:0008061|chitin binding;GO:0042803|protein homodimerization activity;GO:0004672|protein kinase activity;	.	.
AT3G53830	417	428	273.122	133	107	3.64754	1.86692	2.48884e-20	2.54885e-18	up	yes	AT3G53830	protein_coding	chr3:19940499-19943885:+	gi|334185962|ref|NP_190951.2|	2345	0	Regulator of chromosome condensation (RCC1) family protein [Arabidopsis thaliana]	gi|334185961|ref|NM_115243.3|	1611	0	Arabidopsis thaliana Regulator of chromosome condensation (RCC1) family protein mRNA, complete cds	Q9FN03	95.5	9e-22	Ultraviolet-B receptor UVR8	ECU04g1500	70.5	6e-12	COG5184	pfam00415	RCC1	Regulator of chromosome condensation (RCC1) repeat.	GO:0009649|entrainment of circadian clock;GO:0018298|protein-chromophore linkage;GO:0009411|response to UV;GO:0010224|response to UV-B;	GO:0000785|chromatin;GO:0005829|cytosol;GO:0005634|nucleus;	GO:0003682|chromatin binding;GO:0005085|guanyl-nucleotide exchange factor activity;GO:0009881|photoreceptor activity;GO:0042803|protein homodimerization activity;	.	.
AT1G22110	45	42	28.202	14	11	3.60691	1.85076	0.00153096	0.0238076	up	yes	AT1G22110	protein_coding	chr1:7800507-7804061:-	gi|15219219|ref|NP_173630.1|	769	3e-93	structural constituent of ribosome [Arabidopsis thaliana]	gi|332189094|gb|CP002684.1|	2197	0	Arabidopsis thaliana chromosome 1 sequence	.	.	.	.	.	.	.	.	pfam11250	DUF3049	Protein of unknown function (DUF3049). This eukaryotic family of proteins has no known function.	.	.	.	.	.
AT5G54230	149	143	94.6319	53	31	3.60652	1.85061	5.77706e-08	2.25386e-06	up	yes	MYB49	protein_coding	chr5:22016143-22018061:-	gi|15239578|ref|NP_200234.1|	1298	4e-175	putative transcription factor MYB49 [Arabidopsis thaliana]	gi|30696425|ref|NM_124803.2|	1155	0	Arabidopsis thaliana putative transcription factor MYB49 mRNA, complete cds	Q8GWP0	199	2e-57	Transcription factor MYB39	ECU11g1690	114	3e-28	COG5147	pfam00249	Myb_DNA-binding	Myb-like DNA-binding domain. This family contains the DNA binding domains from Myb proteins, as well as the SANT domain family.	.	GO:0005634|nucleus;	GO:0003677|DNA binding;GO:0003700|transcription factor activity, sequence-specific DNA binding;	K09422	MYBP; myb proto-oncogene protein, plant
AT2G28210	49	62	35.9424	21	11	3.59525	1.84609	0.00056908	0.0103898	up	yes	ATACA2	protein_coding	chr2:12029666-12033096:+	gi|667467060|sp|F4IHR4.2|ATCA2_ARATH	1223	2e-165	RecName: Full=Alpha carbonic anhydrase 2; Short=AtaCA2; Short=AtalphaCA2; AltName: Full=Alpha carbonate dehydratase 2; Flags: Precursor	gi|330250293|gb|CP002685.1|	1712	0	Arabidopsis thaliana chromosome 2, complete sequence	F4IHR4	475	1e-166	Alpha carbonic anhydrase 2	BH0360	136	1e-35	COG3338	pfam00194	Carb_anhydrase	Eukaryotic-type carbonic anhydrase.	GO:0006730|one-carbon metabolic process;GO:0010037|response to carbon dioxide;	GO:0009570|chloroplast stroma;GO:0016020|membrane;	GO:0004089|carbonate dehydratase activity;GO:0008270|zinc ion binding;	K01674	cah; carbonic anhydrase [EC:4.2.1.1]
AT4G04020	3165	4306	2419.87	1080	1072	3.58839	1.84334	5.26463e-51	1.29398e-48	up	yes	PAP1	protein_coding	chr4:1931883-1933950:+	gi|15233357|ref|NP_192311.1|	1616	0	fibrillin [Arabidopsis thaliana]	gi|145339968|ref|NM_116640.4|	1378	0	Arabidopsis thaliana fibrillin mRNA, complete cds	O81439	627	0	Probable plastid-lipid-associated protein 1, chloroplastic	.	.	.	.	pfam04755	PAP_fibrillin	PAP_fibrillin. This family identifies a conserved region found in a number of plastid lipid-associated proteins (PAPs), and in a number of putative fibrillin proteins.	GO:0010205|photoinhibition;GO:0009737|response to abscisic acid;GO:0009409|response to cold;	GO:0009507|chloroplast;GO:0009570|chloroplast stroma;GO:0009534|chloroplast thylakoid;GO:0009535|chloroplast thylakoid membrane;GO:0005634|nucleus;GO:0010287|plastoglobule;GO:0010319|stromule;GO:0009579|thylakoid;GO:0031977|thylakoid lumen;	.	.	.
AT3G14440	724	708	464.918	197	217	3.58004	1.83998	1.17132e-30	1.71878e-28	up	yes	NCED3	protein_coding	chr3:4831286-4834015:-	gi|15231856|ref|NP_188062.1|	2949	0	9-cis-epoxycarotenoid dioxygenase NCED3 [Arabidopsis thaliana]	gi|332640072|gb|CP002686.1|	2730	0	Arabidopsis thaliana chromosome 3, complete sequence	Q9LRR7	1134	0	9-cis-epoxycarotenoid dioxygenase NCED3, chloroplastic	all1106	255	4e-74	COG3670	pfam03055	RPE65	Retinal pigment epithelial membrane protein. This family represents a retinal pigment epithelial membrane receptor which is abundantly expressed in retinal pigment epithelium, and binds plasma retinal binding protein. The family also includes the sequence related neoxanthin cleavage enzyme in plants and lignostilbene-alpha,beta-dioxygenase in bacteria.	GO:0009688|abscisic acid biosynthetic process;GO:0042538|hyperosmotic salinity response;GO:0006970|response to osmotic stress;GO:0009414|response to water deprivation;	GO:0009570|chloroplast stroma;GO:0009535|chloroplast thylakoid membrane;	GO:0045549|9-cis-epoxycarotenoid dioxygenase activity;GO:0046872|metal ion binding;	K09840	NCED; 9-cis-epoxycarotenoid dioxygenase [EC:1.13.11.51]
AT1G18570	513	584	356.583	159	161	3.54674	1.82649	1.41225e-24	1.67284e-22	up	yes	MYB51	protein_coding	chr1:6389399-6391386:+	gi|15221803|ref|NP_173292.1|	1566	0	myb domain protein 51 [Arabidopsis thaliana]	gi|42562150|ref|NM_101715.3|	1654	0	Arabidopsis thaliana myb domain protein 51 mRNA, complete cds	O49782	607	0	Transcription factor MYB51	ECU11g1690	107	3e-25	COG5147	pfam00249	Myb_DNA-binding	Myb-like DNA-binding domain. This family contains the DNA binding domains from Myb proteins, as well as the SANT domain family.	GO:0052544|defense response by callose deposition in cell wall;GO:0042742|defense response to bacterium;GO:0009759|indole glucosinolate biosynthetic process;GO:0009682|induced systemic resistance;GO:0009737|response to abscisic acid;GO:0009733|response to auxin;GO:0009617|response to bacterium;GO:0009723|response to ethylene;GO:0009739|response to gibberellin;GO:0009625|response to insect;GO:0009…	GO:0005634|nucleus;	GO:0003677|DNA binding;GO:0003700|transcription factor activity, sequence-specific DNA binding;	K09422	MYBP; myb proto-oncogene protein, plant
AT1G76650	44	44	28.6666	19	7	3.51591	1.8139	0.00290284	0.0405099	up	yes	CML38	protein_coding	chr1:28766750-28768138:-	gi|15223121|ref|NP_177791.1|	927	3e-123	calcium-binding protein CML38 [Arabidopsis thaliana]	gi|332189094|gb|CP002684.1|	963	0	Arabidopsis thaliana chromosome 1 sequence	Q9SRE6	361	7e-126	Calcium-binding protein CML38	SPAC3A12.14	65.1	6e-12	COG5126	pfam13499	EF-hand_7	EF-hand domain pair.	GO:0009611|response to wounding;	GO:0005886|plasma membrane;	GO:0005509|calcium ion binding;	K13448	CML; calcium-binding protein CML
AT3G44110	13124	14675	9056.14	4162	4028	3.51245	1.81248	5.73045e-118	2.88917e-115	up	yes	ATJ3	protein_coding	chr3:15868631-15871256:-	gi|15229874|ref|NP_189997.1|	2017	0	chaperone protein dnaJ 3 [Arabidopsis thaliana]	gi|145339104|ref|NM_114279.3|	1781	0	Arabidopsis thaliana chaperone protein dnaJ 3 mRNA, complete cds	Q94AW8	600	0	Chaperone protein dnaJ 3	SPBC1734.11	302	2e-94	COG0484	pfam00226	DnaJ	DnaJ domain. DnaJ domains (J-domains) are associated with hsp70 heat-shock system and it is thought that this domain mediates the interaction. DnaJ-domain is therefore part of a chaperone (protein folding) system. The T-antigens, although not in Prosite are confirmed as DnaJ containing domains from literature.	GO:0048573|photoperiodism, flowering;GO:0009911|positive regulation of flower development;GO:0006457|protein folding;GO:0043462|regulation of ATPase activity;GO:0009408|response to heat;GO:0009651|response to salt stress;	GO:0005618|cell wall;GO:0005829|cytosol;GO:0005730|nucleolus;GO:0005886|plasma membrane;GO:0009506|plasmodesma;	GO:0005524|ATP binding;GO:0046872|metal ion binding;	K09503	DNAJA2; DnaJ homolog subfamily A member 2
AT5G01100	113	96	68.2796	30	32	3.49175	1.80395	2.19027e-06	6.8468e-05	up	yes	AT5G01100	protein_coding	chr5:34538-37999:-	gi|15240890|ref|NP_195730.1|	3180	0	O-fucosyltransferase family protein [Arabidopsis thaliana]	gi|42567555|ref|NM_120188.3|	2364	0	Arabidopsis thaliana O-fucosyltransferase family protein mRNA, complete cds	Q8W486	269	1e-78	Uncharacterized protein At1g04910	.	.	.	.	pfam10250	O-FucT	GDP-fucose protein O-fucosyltransferase. This is a family of conserved proteins representing the enzyme responsible for adding O-fucose to EGF (epidermal growth factor-like) repeats. Six highly conserved cysteines are present in O-FucT-1 as well as a DXD-like motif (ERD), conserved in mammals, Drosophila, and C. elegans. Both features are characteristic of several glycosyltransferase families. Th…	.	GO:0005737|cytoplasm;GO:0005768|endosome;GO:0005794|Golgi apparatus;GO:0000139|Golgi membrane;GO:0016021|integral component of membrane;GO:0005802|trans-Golgi network;	GO:0016757|transferase activity, transferring glycosyl groups;	.	.
AT1G79920	9057	10321	6336.63	2980	2829	3.45203	1.78744	1.06196e-100	4.44284e-98	up	yes	AT1G79920	protein_coding	chr1:30059302-30062824:-	gi|12324583|gb|AAG52244.1|AC011717_12	3733	0	putative heat-shock protein; 41956-44878 [Arabidopsis thaliana]	gi|334184035|ref|NM_180653.6|	2376	0	Arabidopsis thaliana Heat shock protein 70 mRNA, complete cds	F4HQD4	1246	0	Heat shock 70 kDa protein 15	.	.	.	.	pfam00012	HSP70	Hsp70 protein. Hsp70 chaperones help to fold many proteins. Hsp70 assisted folding involves repeated cycles of substrate binding and release. Hsp70 activity is ATP dependent. Hsp70 proteins are made up of two regions: the amino terminus is the ATPase domain and the carboxyl terminus is the substrate binding region.	.	GO:0005618|cell wall;GO:0005829|cytosol;GO:0005634|nucleus;GO:0005886|plasma membrane;GO:0009506|plasmodesma;	GO:0005524|ATP binding;	K09489	HSPA4; heat shock 70kDa protein 4
AT2G25735	91	151	79.0958	42	31	3.42789	1.77732	3.1626e-06	9.56712e-05	up	yes	AT2G25735	protein_coding	chr2:10974655-10975916:-	gi|18400921|ref|NP_565608.1|	516	6e-61	uncharacterized protein [Arabidopsis thaliana]	gi|330250293|gb|CP002685.1|	1262	0	Arabidopsis thaliana chromosome 2, complete sequence	.	.	.	.	.	.	.	.	pfam04178	Got1	Got1/Sft2-like family. Traffic through the yeast Golgi complex depends on a member of the syntaxin family of SNARE proteins, Sed5, present in early Golgi cisternae. Got1 is thought to facilitate Sed5-dependent fusion events. This is a family of sequences derived from eukaryotic proteins. They are similar to a region of a SNARE-like protein required for traffic through the Golgi complex, SFT2 prot…	.	.	.	.	.
AT4G14400	120	158	91.0252	41	43	3.42135	1.77457	1.27151e-07	4.7896e-06	up	yes	ACD6	protein_coding	chr4:8294165-8299195:+	gi|18414210|ref|NP_567430.1|	3156	0	protein ACCELERATED CELL DEATH 6 [Arabidopsis thaliana]	gi|186511782|ref|NM_117519.3|	2354	0	Arabidopsis thaliana protein ACCELERATED CELL DEATH 6 mRNA, complete cds	Q8LPS2	1132	0	Protein ACCELERATED CELL DEATH 6	.	.	.	.	pfam13962	PGG	Domain of unknown function. The PGG domain is named for the highly conserved sequence motif found at the startt of the domain. The function is not known.	GO:0008219|cell death;GO:0071446|cellular response to salicylic acid stimulus;GO:0009816|defense response to bacterium, incompatible interaction;GO:1900426|positive regulation of defense response to bacterium;GO:1902290|positive regulation of defense response to oomycetes;GO:0016567|protein ubiquitination;GO:1900150|regulation of defense response to fungus;GO:2000031|regulation of salicylic acid …	GO:0030176|integral component of endoplasmic reticulum membrane;GO:0005887|integral component of plasma membrane;GO:0016020|membrane;	.	.	.
AT5G16600	284	304	192.778	87	91	3.41829	1.77328	1.57732e-14	1.12373e-12	up	yes	MYB43	protein_coding	chr5:5438165-5440433:+	gi|15237380|ref|NP_197163.1|	1231	4e-165	myb domain protein 43 [Arabidopsis thaliana]	gi|42459545|emb|BX830144.1|	1031	0	Arabidopsis thaliana Full-length cDNA Complete sequence from clone GSLTFB62ZC06 of Flowers and buds of strain col-0 of Arabidopsis thaliana (thale cress)	Q50EX6	240	5e-74	Protein ODORANT1	ECU11g1690	100	2e-23	COG5147	pfam00249	Myb_DNA-binding	Myb-like DNA-binding domain. This family contains the DNA binding domains from Myb proteins, as well as the SANT domain family.	GO:0006355|regulation of transcription, DNA-templated;GO:0006351|transcription, DNA-templated;	GO:0005634|nucleus;	GO:0003677|DNA binding;	.	.
AT1G27770	2690	2882	1826.77	925	764	3.4172	1.77282	8.10473e-61	2.37111e-58	up	yes	ACA1	protein_coding	chr1:9671632-9676307:-	gi|30690083|ref|NP_849716.1|	5345	0	autoinhibited Ca2+-ATPase 1 [Arabidopsis thaliana]	gi|30690082|ref|NM_179385.1|	3484	0	Arabidopsis thaliana autoinhibited Ca2+-ATPase 1 mRNA, complete cds	Q37145	2063	0	Calcium-transporting ATPase 1, chloroplastic	.	.	.	.	pfam00122	E1-E2_ATPase	E1-E2 ATPase.	.	GO:0009706|chloroplast inner membrane;GO:0005783|endoplasmic reticulum;GO:0005887|integral component of plasma membrane;GO:0005886|plasma membrane;	GO:0005524|ATP binding;GO:0005262|calcium channel activity;GO:0005388|calcium-transporting ATPase activity;GO:0046872|metal ion binding;	K01537	E3.6.3.8; Ca2+-transporting ATPase [EC:3.6.3.8]
AT5G58070	6433	7208	4471.5	1978	2151	3.41667	1.77259	1.48796e-85	5.22458e-83	up	yes	TIL	protein_coding	chr5:23500061-23501416:-	gi|15242942|ref|NP_200615.1|	933	1e-122	temperature-induced lipocalin TIL1 [Arabidopsis thaliana]	gi|42568617|ref|NM_125192.3|	1065	0	Arabidopsis thaliana temperature-induced lipocalin TIL1 mRNA, complete cds	Q9FGT8	363	7e-124	Temperature-induced lipocalin-1	mlr5751	105	1e-25	COG3040	pfam08212	Lipocalin_2	Lipocalin-like domain. Lipocalins are transporters for small hydrophobic molecules, such as lipids, steroid hormones, bilins, and retinoids. The structure is an eight-stranded beta barrel.	GO:0030644|cellular chloride ion homeostasis;GO:0006883|cellular sodium ion homeostasis;GO:0010286|heat acclimation;GO:0042538|hyperosmotic salinity response;GO:0006629|lipid metabolic process;GO:1902884|positive regulation of response to oxidative stress;GO:1901002|positive regulation of response to salt stress;GO:0009409|response to cold;GO:0009735|response to cytokinin;GO:0050826|response to f…	GO:0009941|chloroplast envelope;GO:0031969|chloroplast membrane;GO:0005737|cytoplasm;GO:0009898|cytoplasmic side of plasma membrane;GO:0005783|endoplasmic reticulum;GO:0005794|Golgi apparatus;GO:0005739|mitochondrion;GO:0005886|plasma membrane;GO:0009506|plasmodesma;GO:0005774|vacuolar membrane;GO:0005773|vacuole;	GO:0045735|nutrient reservoir activity;GO:0005215|transporter activity;	K03098	APOD; apolipoprotein D and lipocalin family protein
AT1G10560	102	159	85.413	42	37	3.41494	1.77186	8.15321e-07	2.77364e-05	up	yes	PUB18	protein_coding	chr1:3484399-3486965:+	gi|15218585|ref|NP_172526.1|	3465	0	U-box domain-containing protein 18 [Arabidopsis thaliana]	gi|332189094|gb|CP002684.1|	2567	0	Arabidopsis thaliana chromosome 1 sequence	Q9XIJ5	1338	0	U-box domain-containing protein 18	.	.	.	.	pfam04564	U-box	U-box domain. This domain is related to the Ring finger pfam00097 but lacks the zinc binding residues.	GO:0016567|protein ubiquitination;GO:0010029|regulation of seed germination;	GO:0005737|cytoplasm;GO:0005634|nucleus;	GO:0016874|ligase activity;GO:0004842|ubiquitin-protein transferase activity;	.	.
AT3G15210	1644	1892	1160.25	535	541	3.39962	1.76537	3.4148e-51	8.60837e-49	up	yes	ERF4	protein_coding	chr3:5121303-5122562:+	gi|15232526|ref|NP_188139.1|	926	7e-121	ethylene-responsive transcription factor 4 [Arabidopsis thaliana]	gi|332640072|gb|CP002686.1|	1260	0	Arabidopsis thaliana chromosome 3, complete sequence	O80340	361	3e-122	Ethylene-responsive transcription factor 4	.	.	.	.	pfam00847	AP2	AP2 domain. This 60 amino acid residue domain can bind to DNA and is found in transcription factor proteins.	GO:0009873|ethylene-activated signaling pathway;GO:0009864|induced systemic resistance, jasmonic acid mediated signaling pathway;GO:0010105|negative regulation of ethylene-activated signaling pathway;GO:0045892|negative regulation of transcription, DNA-templated;GO:0009737|response to abscisic acid;GO:0010200|response to chitin;GO:0009723|response to ethylene;GO:0006351|transcription, DNA-templat…	GO:0016604|nuclear body;GO:0005634|nucleus;	GO:0003677|DNA binding;GO:0003700|transcription factor activity, sequence-specific DNA binding;	K09286	EREBP; EREBP-like factor
AT2G47730	17338	17920	11577.3	5719	5031	3.39724	1.76436	3.86651e-112	1.76807e-109	up	yes	GSTF8	protein_coding	chr2:19556326-19559485:+	gi|30690772|ref|NP_850479.1|	1218	5e-162	glutathione S-transferase phi 8 [Arabidopsis thaliana]	gi|240254672|ref|NM_180148.4|	1734	0	Arabidopsis thaliana glutathione S-transferase phi 8 mRNA, complete cds	Q96266	473	3e-163	Glutathione S-transferase F8, chloroplastic	sll0067	83.2	3e-17	COG0625	pfam00043	GST_C	Glutathione S-transferase, C-terminal domain. GST conjugates reduced glutathione to a variety of targets including S-crystallin from squid, the eukaryotic elongation factor 1-gamma, the HSP26 family of stress-related proteins and auxin-regulated proteins in plants. Stringent starvation proteins in Escherichia coli are also included in the alignment but are not known to have GST activity. The glut…	GO:0006952|defense response;GO:0042742|defense response to bacterium;GO:0006749|glutathione metabolic process;GO:0009409|response to cold;GO:0080167|response to karrikin;GO:0009651|response to salt stress;GO:0009407|toxin catabolic process;	GO:0009507|chloroplast;GO:0009941|chloroplast envelope;GO:0009570|chloroplast stroma;GO:0005829|cytosol;GO:0005634|nucleus;GO:0010319|stromule;GO:0009579|thylakoid;GO:0005774|vacuolar membrane;	GO:0043295|glutathione binding;GO:0004364|glutathione transferase activity;GO:0004601|peroxidase activity;	K00799	GST, gst; glutathione S-transferase [EC:2.5.1.18]
AT5G54940	6725	8567	5018.23	2388	2278	3.38935	1.76101	6.72229e-66	2.0981e-63	up	yes	AT5G54940	protein_coding	chr5:22307982-22309453:-	gi|18423691|ref|NP_568818.1|	581	4e-72	translation initiation factor SUI1 family protein [Arabidopsis thaliana]	gi|332002898|gb|CP002688.1|	1193	0	Arabidopsis thaliana chromosome 5 sequence	P41568	177	9e-55	Protein translation factor SUI1 homolog 1	YNL244c	127	3e-35	COG0023	pfam01253	SUI1	Translation initiation factor SUI1.	GO:0006417|regulation of translation;	.	GO:0003743|translation initiation factor activity;	K03113	EIF1, SUI1; translation initiation factor 1
AT2G23810	1535	1804	1096.61	570	452	3.38317	1.75838	1.01878e-40	2.04411e-38	up	yes	TET8	protein_coding	chr2:10135605-10137595:-	gi|79592093|ref|NP_850045.2|	1183	9e-159	tetraspanin8 [Arabidopsis thaliana]	gi|186502594|ref|NM_179714.4|	1285	0	Arabidopsis thaliana tetraspanin8 mRNA, complete cds	Q8S8Q6	460	4e-160	Tetraspanin-8	.	.	.	.	pfam00335	Tetraspannin	Tetraspanin family.	GO:0050829|defense response to Gram-negative bacterium;	GO:0005794|Golgi apparatus;GO:0016021|integral component of membrane;GO:0016020|membrane;GO:0005886|plasma membrane;GO:0009506|plasmodesma;	.	.	.
AT1G50740	457	504	315.839	134	160	3.38016	1.75709	3.55195e-20	3.58164e-18	up	yes	FAX5	protein_coding	chr1:18807672-18809035:+	gi|18403201|ref|NP_564579.1|	491	5e-59	transmembrane protein 14C [Arabidopsis thaliana]	gi|186490063|ref|NM_103956.3|	788	0	Arabidopsis thaliana transmembrane protein 14C mRNA, complete cds	Q9C6T7	193	2e-60	Protein FATTY ACID EXPORT 5	.	.	.	.	pfam03647	Tmemb_14	Transmembrane proteins 14C. This family of short membrane proteins are as yet uncharacterized.	.	GO:0016021|integral component of membrane;	.	.	.
AT1G12060	327	336	218.419	107	98	3.34892	1.7437	1.02821e-15	8.32002e-14	up	yes	BAG5	protein_coding	chr1:4076226-4077230:+	gi|334182492|ref|NP_172670.2|	831	5e-108	BCL-2-associated athanogene 5 [Arabidopsis thaliana]	gi|332189094|gb|CP002684.1|	1005	0	Arabidopsis thaliana chromosome 1 sequence	O65373	324	3e-109	BAG family molecular chaperone regulator 5, mitochondrial	.	.	.	.	pfam02179	BAG	BAG domain. Domain present in Hsp70 regulators.	.	GO:0005739|mitochondrion;	.	.	.
AT2G47180	1418	1533	972.427	420	493	3.34259	1.74097	2.21942e-42	4.54589e-40	up	yes	GOLS1	protein_coding	chr2:19368798-19370478:-	gi|15226522|ref|NP_182240.1|	1839	0	galactinol synthase 1 [Arabidopsis thaliana]	gi|30690610|ref|NM_130286.2|	1355	0	Arabidopsis thaliana galactinol synthase 1 mRNA, complete cds	O22893	712	0	Galactinol synthase 1	SPBC4C3.08	53.5	6e-07	COG5597	pfam01501	Glyco_transf_8	Glycosyl transferase family 8. This family includes enzymes that transfer sugar residues to donor molecules. Members of this family are involved in lipopolysaccharide biosynthesis and glycogen synthesis. This family includes Lipopolysaccharide galactosyltransferase, lipopolysaccharide glucosyltransferase 1, and glycogenin glucosyltransferase.	GO:0006012|galactose metabolic process;GO:0009737|response to abscisic acid;GO:0009409|response to cold;GO:0009408|response to heat;GO:0009644|response to high light intensity;GO:0042542|response to hydrogen peroxide;GO:0006979|response to oxidative stress;GO:0009651|response to salt stress;GO:0009414|response to water deprivation;	GO:0005737|cytoplasm;	GO:0047216|inositol 3-alpha-galactosyltransferase activity;GO:0046872|metal ion binding;	K18819	GOLS; inositol 3-alpha-galactosyltransferase [EC:2.4.1.123]
AT1G16130	71	80	49.765	31	16	3.33214	1.73645	0.000153293	0.0032763	up	yes	WAKL2	protein_coding	chr1:5525293-5528212:+	gi|15219134|ref|NP_173064.1|	3735	0	wall-associated receptor kinase-like 2 [Arabidopsis thaliana]	gi|110739220|dbj|AK229684.1|	2555	0	Arabidopsis thaliana mRNA for hypothetical protein, complete cds, clone: RAFL21-09-D16	Q7X8C5	1444	0	Wall-associated receptor kinase-like 2	PA0074_1	99.8	2e-21	COG0515	pfam00069	Pkinase	Protein kinase domain.	GO:0007166|cell surface receptor signaling pathway;GO:0046777|protein autophosphorylation;	GO:0016021|integral component of membrane;GO:0005886|plasma membrane;	GO:0005524|ATP binding;GO:0005509|calcium ion binding;GO:0030247|polysaccharide binding;GO:0004674|protein serine/threonine kinase activity;	.	.
AT4G24380	110	110	72.9838	34	36	3.25309	1.70181	2.74269e-06	8.43967e-05	up	yes	AT4G24380	protein_coding	chr4:12612378-12613719:+	gi|18416334|ref|NP_567701.1|	1237	3e-169	uncharacterized protein [Arabidopsis thaliana]	gi|145323163|ref|NM_001036630.2|	942	0	Arabidopsis thaliana uncharacterized protein mRNA, complete cds	P36591	73.2	3e-13	Dihydrofolate reductase	.	.	.	.	pfam03959	FSH1	Serine hydrolase (FSH1). This is a family of serine hydrolases.	GO:0009116|nucleoside metabolic process;	.	GO:0003824|catalytic activity;GO:0045735|nutrient reservoir activity;	K00287	folA; dihydrofolate reductase [EC:1.5.1.3]
AT3G18710	468	627	362.692	173	175	3.2528	1.70168	3.74892e-19	3.5784e-17	up	yes	PUB29	protein_coding	chr3:6434082-6436046:-	gi|15230166|ref|NP_188501.1|	1996	0	U-box domain-containing protein 29 [Arabidopsis thaliana]	gi|332640072|gb|CP002686.1|	1965	0	Arabidopsis thaliana chromosome 3, complete sequence	Q9LSA6	773	0	U-box domain-containing protein 29	.	.	.	.	pfam04564	U-box	U-box domain. This domain is related to the Ring finger pfam00097 but lacks the zinc binding residues.	GO:0016567|protein ubiquitination;GO:0010200|response to chitin;	GO:0009506|plasmodesma;	GO:0016874|ligase activity;GO:0070696|transmembrane receptor protein serine/threonine kinase binding;GO:0004842|ubiquitin-protein transferase activity;	.	.
AT5G13200	298	353	215.804	96	111	3.2515	1.70111	4.03702e-14	2.78526e-12	up	yes	AT5G13200	protein_coding	chr5:4206738-4208289:+	gi|15240044|ref|NP_196824.1|	1463	0	GRAM domain family protein [Arabidopsis thaliana]	gi|30684298|ref|NM_121323.3|	1106	0	Arabidopsis thaliana GRAM domain family protein mRNA, complete cds	Q9LYV6	568	0	GEM-like protein 5	.	.	.	.	pfam02893	GRAM	GRAM domain. The GRAM domain is found in in glucosyltransferases, myotubularins and other putative membrane-associated proteins.	GO:0009793|embryo development ending in seed dormancy;GO:0098755|maintenance of seed dormancy by absisic acid;GO:0010029|regulation of seed germination;GO:0009845|seed germination;	.	.	.	.
AT1G78080	10467	11073	7146.55	3476	3391	3.2468	1.69902	4.39938e-113	2.05964e-110	up	yes	RAP2-4	protein_coding	chr1:29364072-29366207:+	gi|15218204|ref|NP_177931.1|	1133	2e-146	ethylene-responsive transcription factor RAP2-4 [Arabidopsis thaliana]	gi|332189094|gb|CP002684.1|	2136	0	Arabidopsis thaliana chromosome 1 sequence	Q8H1E4	441	9e-148	Ethylene-responsive transcription factor RAP2-4	.	.	.	.	pfam00847	AP2	AP2 domain. This 60 amino acid residue domain can bind to DNA and is found in transcription factor proteins.	GO:0071472|cellular response to salt stress;GO:0009736|cytokinin-activated signaling pathway;GO:0009873|ethylene-activated signaling pathway;GO:0045595|regulation of cell differentiation;GO:0009409|response to cold;GO:0009416|response to light stimulus;GO:0006970|response to osmotic stress;GO:0009651|response to salt stress;GO:0009414|response to water deprivation;GO:0009611|response to wounding;…	GO:0005634|nucleus;	GO:0003677|DNA binding;GO:0043565|sequence-specific DNA binding;GO:0003700|transcription factor activity, sequence-specific DNA binding;	K09286	EREBP; EREBP-like factor
AT5G24210	366	386	249.54	126	114	3.24429	1.6979	1.05973e-16	9.22012e-15	up	yes	AT5G24210	protein_coding	chr5:8217191-8219720:+	gi|15237916|ref|NP_197809.1|	1801	0	lipase class 3 family protein [Arabidopsis thaliana]	gi|186525306|ref|NM_122327.4|	1355	0	Arabidopsis thaliana lipase class 3 family protein mRNA, complete cds	Q680C0	181	3e-50	GDSL esterase/lipase At4g10955	.	.	.	.	pfam15489	CTC1	CST, telomere maintenance, complex subunit CTC1. CTC1 is one of the three components of the CST complex that assists Shelterin to protect the ends of telomeres from attack by DNA-repair mechanisms. Mutations in human CTC1 have been recognized as contributing to cerebroretinal microangiopathy.	GO:0016042|lipid catabolic process;	.	GO:0016787|hydrolase activity;	.	.
AT2G26190	1837	1944	1254.91	602	605	3.24209	1.69692	7.23168e-55	1.87101e-52	up	yes	IQM4	protein_coding	chr2:11147581-11150754:-	gi|18401055|ref|NP_565618.1|	2372	0	calmodulin-binding protein [Arabidopsis thaliana]	gi|30683036|ref|NM_128177.2|	2022	0	Arabidopsis thaliana calmodulin-binding protein mRNA, complete cds	O64851	918	0	IQ domain-containing protein IQM4	.	.	.	.	pfam14655	RAB3GAP2_N	Rab3 GTPase-activating protein regulatory subunit N-terminus. This family includes the N-terminus of the Rab3 GTPase-activating protein non-catalytic subunit. Rab3 GTPase-activating protein is a GTPase activating protein with specificity for Rab3 subfamily.	.	GO:0005737|cytoplasm;GO:0005634|nucleus;	.	.	.
AT3G28210	40	60	33.1719	14	18	3.22636	1.68991	0.00198085	0.0296193	up	yes	SAP12	protein_coding	chr3:10520443-10521796:+	gi|15232930|ref|NP_189461.1|	897	3e-118	zinc finger (AN1-like) family protein [Arabidopsis thaliana]	gi|145339023|ref|NM_113740.5|	946	0	Arabidopsis thaliana zinc finger (AN1-like) family protein mRNA, complete cds	Q67YE6	350	1e-119	Zinc finger AN1 domain-containing stress-associated protein 12	.	.	.	.	pfam01428	zf-AN1	AN1-like Zinc finger. Zinc finger at the C-terminus of An1, a ubiquitin-like protein in Xenopus laevis. The following pattern describes the zinc finger. C-X2-C-X(9-12)-C-X(1-2)-C-X4-C-X2-H-X5-H-X-C Where X can be any amino acid, and numbers in brackets indicate the number of residues.	GO:0009737|response to abscisic acid;GO:0010200|response to chitin;	.	GO:0008270|zinc ion binding;	.	.
AT3G16720	538	548	362.279	179	175	3.17604	1.66723	4.67382e-22	5.10563e-20	up	yes	ATL2	protein_coding	chr3:5692607-5694181:+	gi|15228302|ref|NP_188294.1|	1283	5e-172	RING-H2 finger protein ATL2 [Arabidopsis thaliana]	gi|332640072|gb|CP002686.1|	1575	0	Arabidopsis thaliana chromosome 3, complete sequence	Q8L9T5	498	2e-173	RING-H2 finger protein ATL2	ECU07g0330	62	1e-09	COG5540	pfam13639	zf-RING_2	Ring finger domain.	GO:0006952|defense response;GO:0016567|protein ubiquitination;GO:0010200|response to chitin;	GO:0016021|integral component of membrane;	GO:0008270|zinc ion binding;	.	.
AT4G21323	78	75	51.0557	30	20	3.17316	1.66592	0.00014443	0.00310713	up	yes	AT4G21323	protein_coding	chr4:11341963-11345718:+	gi|18415671|ref|NP_567624.1|	3963	0	Subtilase family protein [Arabidopsis thaliana]	gi|18415670|ref|NM_118251.1|	2412	0	Arabidopsis thaliana Subtilase family protein mRNA, complete cds	F4JJH4	1429	0	Subtilisin-like protease SBT3.1	BS_vpr	72.4	5e-12	COG1404	pfam00082	Peptidase_S8	Subtilase family. Subtilases are a family of serine proteases. They appear to have independently and convergently evolved an Asp/Ser/His catalytic triad, like that found in the trypsin serine proteases (see pfam00089). Structure is an alpha/beta fold containing a 7-stranded parallel beta sheet, order 2314567.	GO:0009860|pollen tube growth;	GO:0005618|cell wall;GO:0005576|extracellular region;	GO:0004252|serine-type endopeptidase activity;	.	.
AT3G22830	78	66	48.1395	15	32	3.16562	1.66249	0.000484254	0.00905123	up	yes	HSFA6B	protein_coding	chr3:8078789-8081059:+	gi|15228865|ref|NP_188922.1|	1959	0	heat stress transcription factor A-6b [Arabidopsis thaliana]	gi|15028342|gb|AY045974.1|	1541	0	Arabidopsis thaliana putative heat shock protein (At3g22830) mRNA, complete cds	Q9LUH8	759	0	Heat stress transcription factor A-6b	SPAC8C9.14_1	88.2	4e-18	COG5169	pfam00447	HSF_DNA-bind	HSF-type DNA-binding.	GO:0006351|transcription, DNA-templated;	GO:0005737|cytoplasm;GO:0005634|nucleus;	GO:0043565|sequence-specific DNA binding;GO:0003700|transcription factor activity, sequence-specific DNA binding;	K09419	HSFF; heat shock transcription factor, other eukaryote
AT3G56880	1648	1747	1134.03	627	488	3.15492	1.6576	2.29184e-39	4.33313e-37	up	yes	AT3G56880	protein_coding	chr3:21059785-21061247:+	gi|15230149|ref|NP_191247.1|	1157	2e-154	VQ motif-containing protein [Arabidopsis thaliana]	gi|332640072|gb|CP002686.1|	1463	0	Arabidopsis thaliana chromosome 3, complete sequence	O80683	228	1e-69	Calmodulin-binding protein 25	.	.	.	.	pfam05678	VQ	VQ motif. This short motif is found in a variety of plant proteins. These proteins vary greatly in length and are mostly composed of low complexity regions. They all conserve a short motif FXhVQChTG, where X is any amino acid and h is a hydrophobic amino acid. The function of this motif is uncertain, however one protein in this family has been found to bind the SigA sigma factor. It would seem pl…	GO:0010337|regulation of salicylic acid metabolic process;GO:0009651|response to salt stress;GO:0009414|response to water deprivation;	GO:0005634|nucleus;	GO:0005516|calmodulin binding;	.	.
AT3G52400	858	1026	629.27	354	266	3.14705	1.654	1.90945e-25	2.33201e-23	up	yes	SYP122	protein_coding	chr3:19425632-19427230:-	gi|15231205|ref|NP_190808.1|	1575	0	syntaxin-122 [Arabidopsis thaliana]	gi|30693634|ref|NM_115100.2|	1336	0	Arabidopsis thaliana syntaxin-122 mRNA, complete cds	Q9SVC2	611	0	Syntaxin-122	SPCC825.03c	60.5	2e-09	COG5074	pfam05739	SNARE	SNARE domain. Most if not all vesicular membrane fusion events in eukaryotic cells are believed to be mediated by a conserved fusion machinery, the SNARE [soluble N-ethylmaleimide-sensitive factor (NSF) attachment protein (SNAP) receptors] machinery. The SNARE domain is thought to act as a protein-protein interaction module in the assembly of a SNARE protein complex.	GO:0050832|defense response to fungus;GO:0006887|exocytosis;GO:0006612|protein targeting to membrane;GO:0048278|vesicle docking;GO:0006906|vesicle fusion;	GO:0012505|endomembrane system;GO:0016021|integral component of membrane;GO:0005886|plasma membrane;GO:0009506|plasmodesma;GO:0031201|SNARE complex;	GO:0000149|SNARE binding;	K08486	STX1B_2_3; syntaxin 1B/2/3
AT4G00970	295	424	240.06	136	101	3.13917	1.65038	3.38889e-12	2.03779e-10	up	yes	CRK41	protein_coding	chr4:418327-421885:+	gi|42566214|ref|NP_567204.3|	3485	0	cysteine-rich receptor-like protein kinase 41 [Arabidopsis thaliana]	gi|42566213|ref|NM_116325.3|	1998	0	Arabidopsis thaliana cysteine-rich receptor-like protein kinase 41 mRNA, complete cds	O23081	1139	0	Cysteine-rich receptor-like protein kinase 41	YAR019c	95.5	3e-19	COG0515	pfam00069	Pkinase	Protein kinase domain.	GO:0006952|defense response;GO:0006468|protein phosphorylation;	GO:0016021|integral component of membrane;GO:0005886|plasma membrane;GO:0009506|plasmodesma;	GO:0005524|ATP binding;GO:0004674|protein serine/threonine kinase activity;	.	.
AT3G19580	166	170	112.446	56	55	3.1337	1.64787	2.03146e-08	8.59024e-07	up	yes	AZF2	protein_coding	chr3:6802903-6804296:-	gi|15230889|ref|NP_188592.1|	1128	4e-150	zinc-finger protein 2 [Arabidopsis thaliana]	gi|332640072|gb|CP002686.1|	1394	0	Arabidopsis thaliana chromosome 3, complete sequence	Q9SSW2	439	2e-153	Zinc finger protein AZF2	.	.	.	.	pfam13912	zf-C2H2_6	C2H2-type zinc finger.	GO:0009738|abscisic acid-activated signaling pathway;GO:0009793|embryo development ending in seed dormancy;GO:0042538|hyperosmotic salinity response;GO:0045892|negative regulation of transcription, DNA-templated;GO:0009737|response to abscisic acid;GO:0010200|response to chitin;GO:0009414|response to water deprivation;GO:0006351|transcription, DNA-templated;	GO:0005634|nucleus;	GO:0003677|DNA binding;GO:0046872|metal ion binding;GO:0043565|sequence-specific DNA binding;GO:0003700|transcription factor activity, sequence-specific DNA binding;GO:0044212|transcription regulatory region DNA binding;	.	.
AT5G55970	927	906	614.378	311	298	3.11692	1.64012	7.35504e-32	1.10399e-29	up	yes	AT5G55970	protein_coding	chr5:22667220-22669631:+	gi|18423810|ref|NP_568834.1|	1525	0	RING/U-box domain-containing protein [Arabidopsis thaliana]	gi|186532430|ref|NM_124979.4|	1811	0	Arabidopsis thaliana RING/U-box domain-containing protein mRNA, complete cds	Q8LDB8	65.9	4e-10	E3 ubiquitin-protein ligase At1g63170	.	.	.	.	pfam13639	zf-RING_2	Ring finger domain.	GO:0043161|proteasome-mediated ubiquitin-dependent protein catabolic process;	GO:0016021|integral component of membrane;GO:0005774|vacuolar membrane;	GO:0016874|ligase activity;GO:0061630|ubiquitin protein ligase activity;GO:0008270|zinc ion binding;	.	.
AT1G73890	142	136	93.3285	50	43	3.09704	1.63089	4.27187e-07	1.52446e-05	up	yes	AT1G73890	protein_coding	chr1:27787903-27788658:-	gi|15219578|ref|NP_177530.1|	634	1e-80	protease inhibitor/seed storage/lipid transfer protein family protein [Arabidopsis thaliana]	gi|18410480|ref|NM_106049.1|	582	0	Arabidopsis thaliana protease inhibitor/seed storage/lipid transfer protein family protein mRNA, complete cds	O64864	59.7	4e-10	Protein YLS3	.	.	.	.	pfam14368	LTP_2	Probable lipid transfer. The members of this family are probably involved in lipid transfer. The family has several highly conserved cysteines, paired in various ways.	GO:0006869|lipid transport;	GO:0031225|anchored component of membrane;GO:0005886|plasma membrane;	GO:0008289|lipid binding;	.	.
AT3G50480	223	237	154.337	92	62	3.09619	1.63049	9.3771e-10	4.56391e-08	up	yes	HR4	protein_coding	chr3:18733021-18734420:+	gi|18409105|ref|NP_566933.1|	1034	1e-138	RPW8-like protein 4 [Arabidopsis thaliana]	gi|145339325|ref|NM_114908.4|	1030	0	Arabidopsis thaliana RPW8-like protein 4 mRNA, complete cds	Q9SCS6	278	1e-91	RPW8-like protein 4	.	.	.	.	pfam05659	RPW8	Arabidopsis broad-spectrum mildew resistance protein RPW8. This family consists of several broad-spectrum mildew resistance proteins from Arabidopsis thaliana. Plant disease resistance (R) genes control the recognition of specific pathogens and activate subsequent defence responses. The Arabidopsis thaliana locus Resistance To Powdery Mildew 8 (RPW8) contains two naturally polymorphic, dominant R…	GO:0009626|plant-type hypersensitive response;GO:0009617|response to bacterium;GO:0009723|response to ethylene;GO:0043207|response to external biotic stimulus;GO:0009620|response to fungus;GO:0009753|response to jasmonic acid;GO:0009751|response to salicylic acid;GO:0009609|response to symbiotic bacterium;GO:0009610|response to symbiotic fungus;	GO:0016021|integral component of membrane;	.	.	.
AT1G73480	1459	1938	1142.01	566	582	3.05859	1.61287	1.22579e-32	1.89784e-30	up	yes	AT1G73480	protein_coding	chr1:27628678-27632840:+	gi|18410366|ref|NP_565066.1|	2246	0	alpha/beta-Hydrolases superfamily protein [Arabidopsis thaliana]	gi|30698943|ref|NM_106007.2|	2039	0	Arabidopsis thaliana alpha/beta-Hydrolases superfamily protein mRNA, complete cds	A0QNZ7	119	4e-28	Monoacylglycerol lipase	PAB1050	119	9e-29	COG2267	pfam12146	Hydrolase_4	Putative lysophospholipase. This domain is found in bacteria and eukaryotes and is approximately 110 amino acids in length. It is found in association with pfam00561. Many members are annotated as being lysophospholipases, and others as alpha-beta hydrolase fold-containing proteins.	.	.	GO:0047372|acylglycerol lipase activity;	.	.
AT5G15450	4252	5836	3396.15	1715	1716	3.03867	1.60344	2.07029e-14	1.46432e-12	up	yes	CLPB3	protein_coding	chr5:5014212-5018347:-	gi|18417676|ref|NP_568314.1|	5000	0	chaperone protein ClpB3 [Arabidopsis thaliana]	gi|145358064|ref|NM_121549.3|	3186	0	Arabidopsis thaliana chaperone protein ClpB3 mRNA, complete cds	Q9LF37	1930	0	Chaperone protein ClpB3, chloroplastic	alr5084	1191	0	COG0542	pfam07724	AAA_2	AAA domain (Cdc48 subfamily). This Pfam entry includes some of the AAA proteins not detected by the pfam00004 model.	GO:0009658|chloroplast organization;GO:0016485|protein processing;GO:0009408|response to heat;	GO:0009507|chloroplast;GO:0009570|chloroplast stroma;GO:0009532|plastid stroma;	GO:0005524|ATP binding;	K03695	clpB; ATP-dependent Clp protease ATP-binding subunit ClpB
AT4G05070	4361	4667	3050.46	1451	1650	3.01096	1.59023	8.19995e-61	2.37111e-58	up	yes	AT4G05070	protein_coding	chr4:2593595-2594125:-	gi|18412789|ref|NP_567288.1|	362	2e-41	Wound-responsive family protein [Arabidopsis thaliana]	gi|332656411|gb|CP002687.1|	531	0	Arabidopsis thaliana chromosome 4 sequence	.	.	.	.	.	.	.	.	pfam12609	DUF3774	Wound-induced protein. This family of proteins is found in eukaryotes. Proteins in this family are typically between 81 and 97 amino acids in length. The proteins in the family are often annotated as wound-induced proteins however there is little accompanying literature to confirm this.	.	.	.	.	.
AT4G23180	1072	1257	786.902	417	385	3.00512	1.58742	1.46315e-32	2.24766e-30	up	yes	CRK10	protein_coding	chr4:12137995-12140930:+	gi|30686087|ref|NP_567679.2|	3066	0	cysteine-rich receptor-like protein kinase 10 [Arabidopsis thaliana]	gi|30686086|ref|NM_118447.2|	2185	0	Arabidopsis thaliana cysteine-rich receptor-like protein kinase 10 mRNA, complete cds	Q8GYA4	221	1e-60	Cysteine-rich receptor-like protein kinase 10	.	.	.	.	pfam00069	Pkinase	Protein kinase domain.	GO:0042742|defense response to bacterium;GO:0006468|protein phosphorylation;	GO:0016021|integral component of membrane;GO:0005886|plasma membrane;GO:0009506|plasmodesma;	GO:0005524|ATP binding;GO:0004674|protein serine/threonine kinase activity;	.	.
AT5G38350	94	100	65.5973	39	28	3.00048	1.58519	3.89159e-05	0.00097107	up	yes	AT5G38350	protein_coding	chr5:15328569-15331528:+	gi|15240889|ref|NP_198651.1|	4458	0	TIR-NBS-LRR class disease resistance protein [Arabidopsis thaliana]	gi|18421748|ref|NM_123196.1|	2502	0	Arabidopsis thaliana TIR-NBS-LRR class disease resistance protein mRNA, complete cds	Q9FI14	169	1e-41	Disease resistance protein TAO1	alr0124_1	72	3e-12	COG4886	pfam00931	NB-ARC	NB-ARC domain.	GO:0042742|defense response to bacterium;GO:0009816|defense response to bacterium, incompatible interaction;GO:0007165|signal transduction;	.	GO:0043531|ADP binding;GO:0005524|ATP binding;	.	.
AT3G57530	1812	2071	1314.52	742	606	2.98297	1.57675	5.83894e-39	1.08312e-36	up	yes	CPK32	protein_coding	chr3:21296457-21299704:-	gi|6706424|emb|CAB66110.1|	2851	0	calcium-dependent protein kinase [Arabidopsis thaliana]	gi|42566006|ref|NM_115613.3|	2201	0	Arabidopsis thaliana calcium-dependent protein kinase 32 mRNA, complete cds	Q6NLQ6	262	0	Calcium-dependent protein kinase 32	.	.	.	.	pfam00069	Pkinase	Protein kinase domain.	GO:0009738|abscisic acid-activated signaling pathway;GO:0035556|intracellular signal transduction;GO:0018105|peptidyl-serine phosphorylation;GO:0046777|protein autophosphorylation;GO:0009737|response to abscisic acid;GO:0009651|response to salt stress;	GO:0005737|cytoplasm;GO:0005634|nucleus;GO:0005886|plasma membrane;GO:0009506|plasmodesma;	GO:0005524|ATP binding;GO:0005509|calcium ion binding;GO:0004698|calcium-dependent protein kinase C activity;GO:0005516|calmodulin binding;GO:0004683|calmodulin-dependent protein kinase activity;	K13412	CPK; calcium-dependent protein kinase [EC:2.7.11.1]
AT5G47230	220	152	126.436	66	64	2.96799	1.56948	1.48108e-07	5.48448e-06	up	yes	ERF5	protein_coding	chr5:19179881-19181182:+	gi|8809606|dbj|BAA97157.1|	1043	8e-137	ethylene responsive element binding factor 5 (ATERF5) [Arabidopsis thaliana]	gi|332002898|gb|CP002688.1|	1302	0	Arabidopsis thaliana chromosome 5 sequence	O80341	404	5e-138	Ethylene-responsive transcription factor 5	.	.	.	.	pfam00847	AP2	AP2 domain. This 60 amino acid residue domain can bind to DNA and is found in transcription factor proteins.	GO:0006952|defense response;GO:0009873|ethylene-activated signaling pathway;GO:0010200|response to chitin;GO:0009409|response to cold;GO:0006351|transcription, DNA-templated;	GO:0005634|nucleus;	GO:0003677|DNA binding;GO:0003700|transcription factor activity, sequence-specific DNA binding;	K09286	EREBP; EREBP-like factor
AT3G04640	105	168	92.4314	38	57	2.96368	1.56739	1.24098e-05	0.000339853	up	yes	AT3G04640	protein_coding	chr3:1260906-1261683:-	gi|18396963|ref|NP_566234.1|	337	8e-36	glycine-rich protein [Arabidopsis thaliana]	gi|332640072|gb|CP002686.1|	778	0	Arabidopsis thaliana chromosome 3, complete sequence	.	.	.	.	.	.	.	.	pfam03534	SpvB	Salmonella virulence plasmid 65kDa B protein.	.	.	.	.	.
AT4G12720	1081	1221	780.707	411	393	2.96299	1.56706	2.16873e-33	3.52428e-31	up	yes	AtNUDT7	protein_coding	chr4:7487225-7490127:+	gi|334186460|ref|NP_001190707.1|	1657	0	nudix hydrolase 7 [Arabidopsis thaliana]	gi|145361315|ref|NM_179036.3|	1655	0	Arabidopsis thaliana nudix hydrolase 7 mRNA, complete cds	Q9SU14	588	0	Nudix hydrolase 7	.	.	.	.	pfam00293	NUDIX	NUDIX domain.	.	GO:0005737|cytoplasm;GO:0005634|nucleus;GO:0005886|plasma membrane;	GO:0047631|ADP-ribose diphosphatase activity;GO:0046872|metal ion binding;GO:0000210|NAD+ diphosphatase activity;	.	.
AT2G46600	215	295	172.992	100	79	2.94806	1.55976	1.53259e-09	7.33218e-08	up	yes	KIC	protein_coding	chr2:19136019-19136600:+	gi|18407118|ref|NP_566082.1|	700	1e-91	Calcium-binding EF-hand family protein [Arabidopsis thaliana]	gi|330250293|gb|CP002685.1|	582	0	Arabidopsis thaliana chromosome 2, complete sequence	Q9ZPX9	274	6e-93	Calcium-binding protein KIC	YOR257w	54.7	5e-09	COG5126	pfam13833	EF-hand_8	EF-hand domain pair.	GO:0010091|trichome branching;	.	GO:0005509|calcium ion binding;	.	.
AT3G15770	423	570	336.925	159	189	2.94768	1.55958	6.03298e-15	4.59792e-13	up	yes	AT3G15770	protein_coding	chr3:5339992-5341339:+	gi|79403109|ref|NP_188198.3|	853	6e-113	uncharacterized protein [Arabidopsis thaliana]	gi|79313250|ref|NM_001035628.1|	778	0	Arabidopsis thaliana uncharacterized protein mRNA, complete cds	.	.	.	.	.	.	.	.	pfam13259	DUF4050	Protein of unknown function (DUF4050). This family of proteins is functionally uncharacterized. This family of proteins is found in eukaryotes. Proteins in this family are typically between 109 and 173 amino acids in length. There are two conserved sequence motifs: IPL and FLVD.	.	.	.	.	.
AT5G10550	3132	3440	2232.28	1210	1099	2.94658	1.55904	6.54415e-59	1.83825e-56	up	yes	GTE2	protein_coding	chr5:3332995-3334913:-	gi|15238195|ref|NP_196617.1|	2397	0	global transcription factor group E2 [Arabidopsis thaliana]	gi|18416306|ref|NM_121093.1|	1744	0	Arabidopsis thaliana global transcription factor group E2 mRNA, complete cds	Q9LXA7	926	0	Transcription factor GTE2	.	.	.	.	pfam00439	Bromodomain	Bromodomain. Bromodomains are 110 amino acid long domains, that are found in many chromatin associated proteins. Bromodomains can interact specifically with acetylated lysine.	GO:0006355|regulation of transcription, DNA-templated;GO:0006351|transcription, DNA-templated;	GO:0005634|nucleus;	.	.	.
AT4G15410	1269	1385	901.876	489	445	2.94171	1.55665	1.03603e-36	1.80279e-34	up	yes	PUX5	protein_coding	chr4:8814736-8816815:+	gi|18414442|ref|NP_567463.1|	1789	0	serine/threonine protein phosphatase 2A regulatory subunit B prime gamma [Arabidopsis thaliana]	gi|145340250|ref|NM_117629.3|	1542	0	Arabidopsis thaliana serine/threonine protein phosphatase 2A regulatory subunit B prime gamma mRNA, complete cds	Q7Y175	693	0	Plant UBX domain-containing protein 5	.	.	.	.	pfam08059	SEP	SEP domain. The SEP domain is named after Saccharomyces cerevisiae Shp1, Drosophila melanogaster eyes closed gene (eyc), and vertebrate p47. In p47, the SEP domain has been shown to bind to and inhibit the cysteine protease cathepsin L. Most SEP domains are succeeded closely by a UBX domain.	.	.	GO:0051117|ATPase binding;	K14012	SHP1, UBX1, NSFL1C; UBX domain-containing protein 1
AT5G54710	354	427	265.43	169	107	2.93249	1.55213	7.09038e-12	4.1248e-10	up	yes	AT5G54710	protein_coding	chr5:22227483-22230663:-	gi|30696508|ref|NP_200282.2|	3133	0	Ankyrin repeat family protein [Arabidopsis thaliana]	gi|30696507|ref|NM_124852.2|	1888	0	Arabidopsis thaliana Ankyrin repeat family protein mRNA, complete cds	Q9C7A2	126	3e-29	Ankyrin repeat-containing protein ITN1	SPAC6C3.08	56.2	5e-08	COG0666	pfam13962	PGG	Domain of unknown function. The PGG domain is named for the highly conserved sequence motif found at the startt of the domain. The function is not known.	GO:0034613|cellular protein localization;GO:0009651|response to salt stress;GO:0007165|signal transduction;	GO:0016021|integral component of membrane;GO:0005634|nucleus;GO:0005886|plasma membrane;	.	.	.
AT1G33560	292	290	198.341	116	91	2.91361	1.54281	1.93972e-11	1.08663e-09	up	yes	ADR1	protein_coding	chr1:12168768-12172119:+	gi|30692890|ref|NP_174620.2|	4165	0	disease resistance protein ADR1 [Arabidopsis thaliana]	gi|42562493|ref|NM_103079.3|	2815	0	Arabidopsis thaliana disease resistance protein ADR1 mRNA, complete cds	Q9FW44	1608	0	Disease resistance protein ADR1	RSp0842	52	8e-06	COG4886	pfam00931	NB-ARC	NB-ARC domain.	GO:0042742|defense response to bacterium;GO:0009626|plant-type hypersensitive response;GO:0080167|response to karrikin;GO:0051707|response to other organism;GO:0009414|response to water deprivation;	.	GO:0043531|ADP binding;GO:0005524|ATP binding;GO:0016301|kinase activity;	.	.
AT2G26530	499	551	357.698	186	187	2.91291	1.54246	8.51698e-19	7.97473e-17	up	yes	AR781	protein_coding	chr2:11282663-11284272:-	gi|15293109|gb|AAK93665.1|	1014	4e-131	putative yeast pheromone receptor protein AR781 [Arabidopsis thaliana]	gi|330250293|gb|CP002685.1|	1610	0	Arabidopsis thaliana chromosome 2, complete sequence	.	.	.	.	.	.	.	.	pfam07816	DUF1645	Protein of unknown function (DUF1645). These sequences are derived from a number of hypothetical plant proteins. The region in question is approximately 270 amino acids long. Some members of this family are annotated as yeast pheromone receptor proteins AR781 but no literature was found to support this.	.	.	.	.	.
AT3G53230	768	823	543.408	299	272	2.8848	1.52847	2.12556e-25	2.57993e-23	up	yes	CDC48D	protein_coding	chr3:19723350-19727128:+	gi|15231775|ref|NP_190891.1|	4028	0	cell division control protein 48-B [Arabidopsis thaliana]	gi|145339444|ref|NM_115183.3|	2696	0	Arabidopsis thaliana cell division control protein 48-B mRNA, complete cds	Q9SCN8	1551	0	Cell division control protein 48 homolog D	YDL126c	1102	0	COG0464	pfam00004	AAA	ATPase family associated with various cellular activities (AAA). AAA family proteins often perform chaperone-like functions that assist in the assembly, operation, or disassembly of protein complexes.	GO:0007049|cell cycle;GO:0051301|cell division;GO:0045732|positive regulation of protein catabolic process;GO:0015031|protein transport;GO:0046686|response to cadmium ion;	GO:0005856|cytoskeleton;GO:0005829|cytosol;GO:0005794|Golgi apparatus;GO:0005730|nucleolus;GO:0005654|nucleoplasm;GO:0009524|phragmoplast;GO:0005886|plasma membrane;	GO:0005524|ATP binding;GO:0016787|hydrolase activity;	K13525	VCP, CDC48; transitional endoplasmic reticulum ATPase
AT5G26920	372	459	284.156	190	111	2.86191	1.51698	6.26556e-11	3.41273e-09	up	yes	CBP60G	protein_coding	chr5:9475679-9478777:+	gi|79522180|ref|NP_198044.2|	2849	0	Cam-binding protein 60-like G [Arabidopsis thaliana]	gi|334187970|ref|NM_001203479.1|	2149	0	Arabidopsis thaliana Cam-binding protein 60-like G mRNA, complete cds	F4K2R6	313	0	Calmodulin-binding protein 60 G	.	.	.	.	pfam07887	Calmodulin_bind	Calmodulin binding protein-like. The members of this family are putative or actual calmodulin binding proteins expressed by various plant species. Some members are known to be involved in the induction of plant defence responses. However, their precise function in this regards is as yet unknown.	GO:0009738|abscisic acid-activated signaling pathway;GO:0071456|cellular response to hypoxia;GO:0071219|cellular response to molecule of bacterial origin;GO:0042742|defense response to bacterium;GO:0009816|defense response to bacterium, incompatible interaction;GO:0002229|defense response to oomycetes;GO:0009626|plant-type hypersensitive response;GO:0009789|positive regulation of abscisic acid-ac…	GO:0005634|nucleus;	GO:0005516|calmodulin binding;GO:0043565|sequence-specific DNA binding;GO:0003700|transcription factor activity, sequence-specific DNA binding;	.	.
AT5G58120	219	223	151.371	77	83	2.85892	1.51547	2.6596e-09	1.23339e-07	up	yes	AT5G58120	protein_coding	chr5:23517256-23521067:+	gi|15242954|ref|NP_200620.1|	5400	0	TIR-NBS-LRR class disease resistance protein [Arabidopsis thaliana]	gi|79539441|ref|NM_125197.3|	3281	0	Arabidopsis thaliana TIR-NBS-LRR class disease resistance protein mRNA, complete cds	Q9CAK1	1142	0	Disease resistance protein RML1B	RSp0875	59.3	6e-08	COG4886	pfam01582	TIR	TIR domain. The Toll/interleukin-1 receptor (TIR) homology domain is an intracellular signalling domain found in MyD88, interleukin 1 receptor and the Toll receptor. It contains three highly-conserved regions, and mediates protein-protein interactions between the Toll-like receptors (TLRs) and signal-transduction components. TIR-like motifs are also found in plant proteins thought to be involved …	GO:0050832|defense response to fungus;GO:0007165|signal transduction;	.	GO:0043531|ADP binding;GO:0005524|ATP binding;	.	.
AT1G19180	382	446	283.32	171	129	2.85853	1.51527	1.09072e-13	7.34477e-12	up	yes	TIFY10A	protein_coding	chr1:6621777-6623668:+	gi|18394706|ref|NP_564075.1|	1303	6e-176	jasmonate-zim-domain protein 1 [Arabidopsis thaliana]	gi|332189094|gb|CP002684.1|	1507	0	Arabidopsis thaliana chromosome 1 sequence	Q9LMA8	390	4e-132	Protein TIFY 10A	.	.	.	.	pfam06200	tify	tify domain. This short possible domain is found in a variety of plant transcription factors that contain GATA domains as well as other motifs. Although previously known as the Zim domain this is now called the tify domain after its most conserved amino acids. TIFY proteins can be further classified into two groups depending on the presence (group I) or absence (group II) of a C2C2-GATA domain. F…	GO:0042742|defense response to bacterium;GO:0009908|flower development;GO:0009867|jasmonic acid mediated signaling pathway;GO:1903507|negative regulation of nucleic acid-templated transcription;GO:0009555|pollen development;GO:1900067|regulation of cellular response to alkaline pH;GO:0031347|regulation of defense response;GO:2000022|regulation of jasmonic acid mediated signaling pathway;GO:000635…	GO:0005634|nucleus;	GO:0003714|transcription corepressor activity;	K13464	JAZ; jasmonate ZIM domain-containing protein
AT5G64870	57	78	46.1905	27	22	2.85042	1.51117	0.000955964	0.0160248	up	yes	FLOT3	protein_coding	chr5:25929432-25931384:-	gi|15238290|ref|NP_201292.1|	2112	0	SPFH/Band 7/PHB domain-containing membrane-associated protein family [Arabidopsis thaliana]	gi|30698073|ref|NM_125885.2|	1754	0	Arabidopsis thaliana SPFH/Band 7/PHB domain-containing membrane-associated protein family mRNA, complete cds	Q9LV90	818	0	Flotillin-like protein 3	BS_yuaG	50.8	8e-06	COG2268	pfam01145	Band_7	SPFH domain / Band 7 family. This family has been called SPFH, Band 7 or PHB domain. Recent phylogenetic analysis has shown this domain to be a slipin or Stomatin-like integral membrane domain conserved from protozoa to mammals.	.	GO:0005901|caveola;GO:0005886|plasma membrane;GO:0005773|vacuole;	.	.	.
AT5G62470	746	804	531.104	283	280	2.84934	1.51063	1.00904e-24	1.20248e-22	up	yes	MYB96	protein_coding	chr5:25078991-25081141:-	gi|30697683|ref|NP_201053.2|	1604	0	Myb transcription factor [Arabidopsis thaliana]	gi|145359562|ref|NM_125641.3|	1745	0	Arabidopsis thaliana Myb transcription factor mRNA, complete cds	P81392	290	4e-92	Myb-related protein 306	ECU11g1690	109	2e-26	COG5147	pfam00249	Myb_DNA-binding	Myb-like DNA-binding domain. This family contains the DNA binding domains from Myb proteins, as well as the SANT domain family.	GO:0006355|regulation of transcription, DNA-templated;GO:0006351|transcription, DNA-templated;	GO:0005634|nucleus;	GO:0003677|DNA binding;	.	.
AT5G02490	1494	1689	1093.69	569	600	2.8165	1.4939	9.48017e-37	1.66436e-34	up	yes	MED37D	protein_coding	chr5:550035-552827:-	gi|15241847|ref|NP_195869.1|	3137	0	heat shock protein 70 [Arabidopsis thaliana]	gi|186519446|ref|NM_120327.4|	2305	0	Arabidopsis thaliana heat shock protein 70 mRNA, complete cds	P22954	1212	0	Probable mediator of RNA polymerase II transcription subunit 37c	.	.	.	.	pfam00012	HSP70	Hsp70 protein. Hsp70 chaperones help to fold many proteins. Hsp70 assisted folding involves repeated cycles of substrate binding and release. Hsp70 activity is ATP dependent. Hsp70 proteins are made up of two regions: the amino terminus is the ATPase domain and the carboxyl terminus is the substrate binding region.	GO:0006355|regulation of transcription, DNA-templated;GO:0009617|response to bacterium;GO:0046686|response to cadmium ion;GO:0009408|response to heat;GO:0009615|response to virus;GO:0006351|transcription, DNA-templated;	GO:0005618|cell wall;GO:0005829|cytosol;GO:0005794|Golgi apparatus;GO:0005634|nucleus;GO:0005886|plasma membrane;	GO:0005524|ATP binding;	K03283	HSPA1_8; heat shock 70kDa protein 1/8
AT4G30490	1122	1198	798.17	442	414	2.80577	1.4884	4.09079e-32	6.18747e-30	up	yes	AT4G30490	protein_coding	chr4:14899034-14902144:-	gi|18417605|ref|NP_567847.1|	2668	0	AFG1-like ATPase family protein [Arabidopsis thaliana]	gi|145349964|ref|NM_119195.3|	1947	0	Arabidopsis thaliana AFG1-like ATPase family protein mRNA, complete cds	Q8WV93	254	5e-75	Lactation elevated protein 1	BMEI0136	258	7e-78	COG1485	pfam03969	AFG1_ATPase	AFG1-like ATPase. This family of proteins contains a P-loop motif and are predicted to be ATPases.	.	GO:0005739|mitochondrion;	GO:0005524|ATP binding;	K18798	AFG1, LACE1; protein AFG1
AT1G74930	120	88	71.7758	32	45	2.79691	1.48384	0.000104588	0.00234494	up	yes	ERF018	protein_coding	chr1:28143851-28145058:+	gi|15222040|ref|NP_177631.1|	800	1e-102	ethylene-responsive transcription factor ERF018 [Arabidopsis thaliana]	gi|332189094|gb|CP002684.1|	1208	0	Arabidopsis thaliana chromosome 1 sequence	Q9S7L5	312	5e-104	Ethylene-responsive transcription factor ERF018	.	.	.	.	pfam00847	AP2	AP2 domain. This 60 amino acid residue domain can bind to DNA and is found in transcription factor proteins.	GO:0051301|cell division;GO:0002213|defense response to insect;GO:0009873|ethylene-activated signaling pathway;GO:0009611|response to wounding;GO:0006351|transcription, DNA-templated;GO:0001944|vasculature development;	GO:0005634|nucleus;	GO:0003677|DNA binding;GO:0003700|transcription factor activity, sequence-specific DNA binding;	.	.
AT1G66400	99	95	66.9168	30	42	2.78651	1.47846	0.000111283	0.00247747	up	yes	CML23	protein_coding	chr1:24770419-24771393:-	gi|18408502|ref|NP_564874.1|	808	2e-105	calmodulin like 23 [Arabidopsis thaliana]	gi|332189094|gb|CP002684.1|	975	0	Arabidopsis thaliana chromosome 1 sequence	Q9C8Y1	315	8e-107	Probable calcium-binding protein CML23	SPAC3A12.14	97.1	3e-23	COG5126	pfam13499	EF-hand_7	EF-hand domain pair.	GO:0009909|regulation of flower development;GO:0080164|regulation of nitric oxide metabolic process;	.	GO:0005509|calcium ion binding;	K13448	CML; calcium-binding protein CML
AT2G46790	374	462	288.021	126	184	2.7845	1.47742	1.4249e-11	8.12113e-10	up	yes	APRR9	protein_coding	chr2:19232607-19235179:+	gi|18407171|ref|NP_566085.1|	2422	0	two-component response regulator-like APRR9 [Arabidopsis thaliana]	gi|20466419|gb|AY099676.1|	1872	0	Arabidopsis thaliana unknown protein (At2g46790) mRNA, complete cds	Q8L500	239	2e-69	Two-component response regulator-like APRR9	.	.	.	.	pfam00072	Response_reg	Response regulator receiver domain. This domain receives the signal from the sensor partner in bacterial two-component systems. It is usually found N-terminal to a DNA binding effector domain.	GO:0007623|circadian rhythm;GO:0045892|negative regulation of transcription, DNA-templated;GO:0000160|phosphorelay signal transduction system;GO:0010017|red or far-red light signaling pathway;GO:0006355|regulation of transcription, DNA-templated;GO:0006351|transcription, DNA-templated;	GO:0005634|nucleus;	GO:0003677|DNA binding;	K12128	PRR9; pseudo-response regulator 9
AT3G46600	1964	1959	1355.14	746	722	2.76704	1.46834	1.52252e-44	3.21906e-42	up	yes	SCL30	protein_coding	chr3:17157585-17159965:+	gi|15232593|ref|NP_190244.1|	3061	0	scarecrow-like protein 30 [Arabidopsis thaliana]	gi|332640072|gb|CP002686.1|	2381	0	Arabidopsis thaliana chromosome 3, complete sequence	Q9SNB8	1009	0	Scarecrow-like protein 30	.	.	.	.	pfam03514	GRAS	GRAS domain family. Proteins in the GRAS (GAI, RGA, SCR) family are known as major players in gibberellin (GA) signaling, which regulates various aspects of plant growth and development. Mutation of the SCARECROW (SCR) gene results in a radial pattern defect, loss of a ground tissue layer, in the root. The PAT1 protein is involved in phytochrome A signal transduction. A sequence, structure and ev…	GO:0006355|regulation of transcription, DNA-templated;GO:0010200|response to chitin;GO:0006351|transcription, DNA-templated;	GO:0005634|nucleus;	GO:0043565|sequence-specific DNA binding;GO:0003700|transcription factor activity, sequence-specific DNA binding;	.	.
AT5G04410	2555	3025	1925.95	1057	1030	2.76595	1.46777	2.05825e-44	4.30546e-42	up	yes	NAC078	protein_coding	chr5:1243684-1246684:+	gi|15237699|ref|NP_196061.1|	2699	0	NAC family transcriptional activator [Arabidopsis thaliana]	gi|145357627|ref|NM_120523.3|	2194	0	Arabidopsis thaliana NAC family transcriptional activator mRNA, complete cds	Q84K00	1044	0	NAC domain-containing protein 78	.	.	.	.	pfam02365	NAM	No apical meristem (NAM) protein. This is a family of no apical meristem (NAM) proteins these are plant development proteins. Mutations in NAM result in the failure to develop a shoot apical meristem in petunia embryos. NAM is indicated as having a role in determining positions of meristems and primordial. One member of this family NAP (NAC-like, activated by AP3/PI) is encoded by the target gene…	GO:0045893|positive regulation of transcription, DNA-templated;GO:0009962|regulation of flavonoid biosynthetic process;GO:0009644|response to high light intensity;GO:0006351|transcription, DNA-templated;	GO:0005737|cytoplasm;GO:0016021|integral component of membrane;GO:0005634|nucleus;	GO:0003677|DNA binding;GO:0003700|transcription factor activity, sequence-specific DNA binding;	.	.
AT4G33660	867	1182	707.752	383	387	2.75051	1.4597	5.17271e-21	5.52777e-19	up	yes	AT4G33660	protein_coding	chr4:16167257-16168711:-	gi|3549668|emb|CAA20579.1|	133	5e-07	putative protein [Arabidopsis thaliana]	gi|332656411|gb|CP002687.1|	1048	0	Arabidopsis thaliana chromosome 4 sequence	.	.	.	.	.	.	.	.	pfam05758	Ycf1	Ycf1. The chloroplast genomes of most higher plants contain two giant open reading frames designated ycf1 and ycf2. Although the function of Ycf1 is unknown, it is known to be an essential gene.	.	.	.	.	.
AT1G63840	494	424	318.105	185	162	2.74233	1.4554	1.73327e-14	1.23037e-12	up	yes	AT1G63840	protein_coding	chr1:23689603-23690807:-	gi|15222553|ref|NP_176569.1|	829	2e-107	RING/U-box domain-containing protein [Arabidopsis thaliana]	gi|332189094|gb|CP002684.1|	1205	0	Arabidopsis thaliana chromosome 1 sequence	Q9SUS5	127	3e-33	E3 ubiquitin-protein ligase RHA1B	.	.	.	.	pfam13639	zf-RING_2	Ring finger domain.	GO:0016567|protein ubiquitination;GO:0046686|response to cadmium ion;GO:0010200|response to chitin;	.	GO:0016874|ligase activity;GO:0004842|ubiquitin-protein transferase activity;GO:0008270|zinc ion binding;	K16281	RHA1; RING-H2 zinc finger protein RHA1
AT1G14205	200	275	164.448	87	93	2.72719	1.44741	2.20473e-08	9.20415e-07	up	yes	AT1G14205	protein_coding	chr1:4855533-4856762:+	gi|334182569|ref|NP_683305.2|	874	9e-118	ribosomal L18p/L5e family protein [Arabidopsis thaliana]	gi|334182568|ref|NM_148464.2|	547	0	Arabidopsis thaliana ribosomal L18p/L5e family protein mRNA, complete cds	B7JKD5	70.5	2e-14	50S ribosomal protein L18	CAC3117	64.3	1e-12	COG0256	pfam00861	Ribosomal_L18p	Ribosomal L18p/L5e family. This family includes ribosomal proteins from the large subunit. This family includes L18 from bacteria and L5 from eukaryotes. It has been shown that the amino terminal 93 amino acids of rat Rpl5 are necessary and sufficient to bind 5S rRNA in vitro. Suggesting that the entire family has a function in rRNA binding.	GO:0006412|translation;	GO:0005840|ribosome;	GO:0019843|rRNA binding;GO:0003735|structural constituent of ribosome;	K02881	RP-L18, MRPL18, rplR; large subunit ribosomal protein L18
AT1G55450	1396	1613	1043.15	635	510	2.72143	1.44437	9.92846e-29	1.39445e-26	up	yes	AT1G55450	protein_coding	chr1:20704915-20707071:-	gi|334183341|ref|NP_001185239.1|	1581	0	S-adenosyl-L-methionine-dependent methyltransferases superfamily protein [Arabidopsis thaliana]	gi|186491136|ref|NM_104421.4|	1357	0	Arabidopsis thaliana S-adenosyl-L-methionine-dependent methyltransferases superfamily protein mRNA, complete cds	Q55EX9	89	2e-18	Putative methyltransferase DDB_G0268948	.	.	.	.	pfam08241	Methyltransf_11	Methyltransferase domain. Members of this family are SAM dependent methyltransferases.	GO:0032259|methylation;	GO:0005737|cytoplasm;GO:0045335|phagocytic vesicle;	GO:0008757|S-adenosylmethionine-dependent methyltransferase activity;	.	.
AT5G66070	390	439	287.583	171	145	2.71625	1.44162	1.04895e-13	7.08781e-12	up	yes	AT5G66070	protein_coding	chr5:26421610-26423240:+	gi|79332615|ref|NP_001032158.1|	1094	2e-146	RING/U-box superfamily protein [Arabidopsis thaliana]	gi|79332614|ref|NM_001037081.1|	1005	0	Arabidopsis thaliana RING/U-box superfamily protein mRNA, complete cds	Q9FKX5	285	3e-92	NEP1-interacting protein-like 1	.	.	.	.	pfam13639	zf-RING_2	Ring finger domain.	GO:0006952|defense response;	GO:0016021|integral component of membrane;	GO:0008270|zinc ion binding;	.	.
AT3G50060	473	410	306.812	170	167	2.71463	1.44076	3.24788e-14	2.26465e-12	up	yes	MYB77	protein_coding	chr3:18557607-18559326:-	gi|15229664|ref|NP_190575.1|	1218	1e-161	myb domain protein 77 [Arabidopsis thaliana]	gi|332640072|gb|CP002686.1|	1720	0	Arabidopsis thaliana chromosome 3, complete sequence	Q9FDW1	256	2e-78	Transcription factor MYB44	ECU11g1690	126	2e-32	COG5147	pfam00249	Myb_DNA-binding	Myb-like DNA-binding domain. This family contains the DNA binding domains from Myb proteins, as well as the SANT domain family.	GO:0009738|abscisic acid-activated signaling pathway;GO:0042742|defense response to bacterium;GO:0050832|defense response to fungus;GO:2000022|regulation of jasmonic acid mediated signaling pathway;GO:2000031|regulation of salicylic acid mediated signaling pathway;GO:0009737|response to abscisic acid;GO:0009733|response to auxin;GO:0046686|response to cadmium ion;GO:0010200|response to chitin;GO:…	GO:0005634|nucleus;	GO:0003677|DNA binding;GO:0003700|transcription factor activity, sequence-specific DNA binding;	K09422	MYBP; myb proto-oncogene protein, plant
AT5G61600	578	511	378.648	219	198	2.70633	1.43634	1.56579e-16	1.34446e-14	up	yes	ERF104	protein_coding	chr5:24766344-24767732:-	gi|13430474|gb|AAK25859.1|AF360149_1	1034	2e-136	putative DNA binding protein [Arabidopsis thaliana]	gi|332002898|gb|CP002688.1|	1389	0	Arabidopsis thaliana chromosome 5 sequence	Q9FKG1	402	3e-137	Ethylene-responsive transcription factor ERF104	.	.	.	.	pfam00847	AP2	AP2 domain. This 60 amino acid residue domain can bind to DNA and is found in transcription factor proteins.	GO:0051301|cell division;GO:0050832|defense response to fungus;GO:0009873|ethylene-activated signaling pathway;GO:0045893|positive regulation of transcription, DNA-templated;GO:0006351|transcription, DNA-templated;GO:0001944|vasculature development;	GO:0005634|nucleus;	GO:0003700|transcription factor activity, sequence-specific DNA binding;GO:0044212|transcription regulatory region DNA binding;	K09286	EREBP; EREBP-like factor
AT5G54720	71	101	59.6655	45	21	2.70159	1.43381	0.00105649	0.0175159	up	yes	AT5G54720	protein_coding	chr5:22231448-22232949:-	gi|15239724|ref|NP_200283.1|	987	1e-129	ankyrin repeat-containing protein [Arabidopsis thaliana]	gi|332002898|gb|CP002688.1|	1502	0	Arabidopsis thaliana chromosome 5 sequence	.	.	.	.	.	.	.	.	pfam12796	Ank_2	Ankyrin repeats (3 copies).	.	.	.	.	.
AT3G57450	252	398	225.769	129	121	2.68657	1.42577	4.85991e-09	2.20219e-07	up	yes	AT3G57450	protein_coding	chr3:21261046-21262763:+	gi|15230306|ref|NP_191304.1|	245	8e-22	uncharacterized protein [Arabidopsis thaliana]	gi|332640072|gb|CP002686.1|	1718	0	Arabidopsis thaliana chromosome 3, complete sequence	.	.	.	.	.	.	.	.	pfam04308	DUF458	Protein of unknown function (DUF458). Family of uncharacterized eubacterial proteins.	.	.	.	.	.
AT3G04710	752	810	543.982	298	305	2.68056	1.42253	1.56933e-22	1.73358e-20	up	yes	TPR10	protein_coding	chr3:1276668-1281170:+	gi|334185083|ref|NP_001189808.1|	3214	0	carboxylate clamp-tetratricopeptide repeat protein [Arabidopsis thaliana]	gi|334185082|ref|NM_001202879.1|	2499	0	Arabidopsis thaliana carboxylate clamp-tetratricopeptide repeat protein mRNA, complete cds	P16157	112	2e-24	Ankyrin-1	SPAC2F7.10_1	89.4	2e-18	COG0666	pfam07939	DUF1685	Protein of unknown function (DUF1685). The members of this family are hypothetical eukaryotic proteins of unknown function. The region in question is approximately 100 amino acid residues long.	GO:0007010|cytoskeleton organization;GO:0006888|ER to Golgi vesicle-mediated transport;GO:0006887|exocytosis;GO:0045199|maintenance of epithelial cell apical/basal polarity;GO:0010638|positive regulation of organelle organization;GO:0072661|protein targeting to plasma membrane;GO:0007165|signal transduction;	GO:0030673|axolemma;GO:0016323|basolateral plasma membrane;GO:0005737|cytoplasm;GO:0005856|cytoskeleton;GO:0005829|cytosol;GO:0031430|M band;GO:0005634|nucleus;GO:0005886|plasma membrane;GO:0045211|postsynaptic membrane;GO:0042383|sarcolemma;GO:0016529|sarcoplasmic reticulum;GO:0014731|spectrin-associated cytoskeleton;GO:0030018|Z disc;	GO:0051117|ATPase binding;GO:0008093|cytoskeletal adaptor activity;GO:0019899|enzyme binding;GO:0030507|spectrin binding;GO:0005200|structural constituent of cytoskeleton;GO:0005198|structural molecule activity;	K10380	ANK; ankyrin
AT3G49530	1030	1254	794.844	481	401	2.68051	1.42251	7.02321e-24	8.17145e-22	up	yes	NAC062	protein_coding	chr3:18362443-18364959:-	gi|15229161|ref|NP_190522.1|	2308	0	transcription factor NTL6 [Arabidopsis thaliana]	gi|145339289|ref|NM_114813.3|	1802	0	Arabidopsis thaliana transcription factor NTL6 mRNA, complete cds	Q9SCK6	893	0	NAC domain-containing protein 62	.	.	.	.	pfam02365	NAM	No apical meristem (NAM) protein. This is a family of no apical meristem (NAM) proteins these are plant development proteins. Mutations in NAM result in the failure to develop a shoot apical meristem in petunia embryos. NAM is indicated as having a role in determining positions of meristems and primordial. One member of this family NAP (NAC-like, activated by AP3/PI) is encoded by the target gene…	GO:0070417|cellular response to cold;GO:0009814|defense response, incompatible interaction;GO:0010200|response to chitin;GO:0006351|transcription, DNA-templated;	GO:0016021|integral component of membrane;GO:0005634|nucleus;GO:0005886|plasma membrane;	GO:0003677|DNA binding;GO:0003700|transcription factor activity, sequence-specific DNA binding;	.	.
AT5G46170	1123	1373	869.634	482	485	2.66949	1.41657	1.14352e-26	1.48908e-24	up	yes	AT5G46170	protein_coding	chr5:18714864-18717031:-	gi|15237391|ref|NP_199429.1|	1686	0	F-box protein [Arabidopsis thaliana]	gi|30694901|ref|NM_123986.3|	1691	0	Arabidopsis thaliana F-box protein mRNA, complete cds	Q9FNK5	654	0	F-box protein At5g46170	.	.	.	.	pfam12937	F-box-like	F-box-like. This is an F-box-like family.	GO:0009736|cytokinin-activated signaling pathway;GO:0010286|heat acclimation;GO:0009914|hormone transport;	GO:0009506|plasmodesma;	.	.	.
AT5G54490	57	61	41.198	24	22	2.65577	1.40913	0.00280682	0.0393937	up	yes	PBP1	protein_coding	chr5:22121102-22122122:+	gi|15239651|ref|NP_200260.1|	502	9e-60	pinoid-binding protein 1 [Arabidopsis thaliana]	gi|332002898|gb|CP002688.1|	1021	0	Arabidopsis thaliana chromosome 5 sequence	Q9LSQ6	197	4e-61	Calcium-binding protein PBP1	.	.	.	.	pfam13833	EF-hand_8	EF-hand domain pair.	GO:0009733|response to auxin;	.	GO:0005509|calcium ion binding;	.	.
AT3G15780	190	249	153.23	69	102	2.65013	1.40606	4.33129e-07	1.54286e-05	up	yes	AT3G15780	protein_coding	chr3:5341356-5342557:+	gi|15232692|ref|NP_188199.1|	305	5e-32	uncharacterized protein [Arabidopsis thaliana]	gi|30683768|ref|NM_112448.3|	568	0	Arabidopsis thaliana uncharacterized protein mRNA, complete cds	.	.	.	.	.	.	.	.	pfam03762	VOMI	Vitelline membrane outer layer protein I (VOMI). VOMI binds tightly to ovomucin fibrils of the egg yolk membrane. The structure that consists of three beta-sheets forming Greek key motifs, which are related by an internal pseudo three-fold symmetry. Furthermore, the structure of VOMI has strong similarity to the structure of the delta-endotoxin, as well as a carbohydrate-binding site in the top r…	.	.	.	.	.
AT4G33050	407	390	278.703	163	149	2.64607	1.40385	3.27473e-13	2.11813e-11	up	yes	EDA39	protein_coding	chr4:15944199-15947072:-	gi|42573151|ref|NP_974672.1|	2449	0	calmodulin-binding protein [Arabidopsis thaliana]	gi|145351756|ref|NM_119459.4|	2011	0	Arabidopsis thaliana calmodulin-binding protein mRNA, complete cds	O82645	868	0	IQ domain-containing protein IQM1	.	.	.	.	pfam14838	INTS5_C	Integrator complex subunit 5 C-terminus. This family of proteins represents the C-terminus of subunit 5 of the integrator complex involved in snRNA transcription and processing.	GO:0010119|regulation of stomatal movement;	GO:0005737|cytoplasm;GO:0005634|nucleus;	GO:0005516|calmodulin binding;	.	.
AT5G60800	229	254	168.838	89	100	2.64325	1.40231	8.12744e-09	3.62381e-07	up	yes	AT5G60800	protein_coding	chr5:24460719-24462595:-	gi|334188533|ref|NP_001190582.1|	811	1e-103	heavy metal transport/detoxification domain-containing protein [Arabidopsis thaliana]	gi|145359497|ref|NM_125473.3|	1153	0	Arabidopsis thaliana heavy metal transport/detoxification domain-containing protein mRNA, complete cds	Q9FJH5	278	2e-88	Heavy metal-associated isoprenylated plant protein 3	.	.	.	.	pfam00403	HMA	Heavy-metal-associated domain.	GO:0030001|metal ion transport;	GO:0005737|cytoplasm;GO:0005730|nucleolus;	GO:0046872|metal ion binding;	.	.
AT3G45640	2499	2815	1857.27	1081	1000	2.64303	1.40219	1.27371e-43	2.6363e-41	up	yes	MPK3	protein_coding	chr3:16756571-16758874:+	gi|15231196|ref|NP_190150.1|	1995	0	mitogen-activated protein kinase 3 [Arabidopsis thaliana]	gi|30692622|ref|NM_114433.2|	1483	0	Arabidopsis thaliana mitogen-activated protein kinase 3 mRNA, complete cds	Q39023	773	0	Mitogen-activated protein kinase 3	.	.	.	.	pfam00069	Pkinase	Protein kinase domain.	GO:0009738|abscisic acid-activated signaling pathway;GO:0000169|activation of MAPK activity involved in osmosensory signaling pathway;GO:0010120|camalexin biosynthetic process;GO:0010229|inflorescence development;GO:0048481|ovule development;GO:0009626|plant-type hypersensitive response;GO:0009555|pollen development;GO:0010183|pollen tube guidance;GO:0080136|priming of cellular response to stress…	GO:0005737|cytoplasm;GO:0005634|nucleus;	GO:0005524|ATP binding;GO:0004707|MAP kinase activity;GO:0004672|protein kinase activity;	.	.
AT3G08720	516	582	383.898	242	189	2.63864	1.3998	3.07413e-15	2.37046e-13	up	yes	ATPK2	protein_coding	chr3:2648372-2651231:-	gi|15231959|ref|NP_187484.1|	2440	0	serine/threonine protein kinase 2 [Arabidopsis thaliana]	gi|222422904|dbj|AK316712.1|	2097	0	Arabidopsis thaliana AT3G08720 mRNA, complete cds, clone: RAFL09-47-F23	Q39030	944	0	Serine/threonine-protein kinase AtPK2/AtPK19	.	.	.	.	pfam00069	Pkinase	Protein kinase domain.	GO:0035556|intracellular signal transduction;GO:0045727|positive regulation of translation;GO:0006468|protein phosphorylation;GO:0009409|response to cold;GO:0009408|response to heat;GO:0009651|response to salt stress;	GO:0005737|cytoplasm;GO:0005634|nucleus;	GO:0005524|ATP binding;GO:0016301|kinase activity;GO:0004672|protein kinase activity;GO:0004674|protein serine/threonine kinase activity;	K04688	RPS6KB; p70 ribosomal S6 kinase [EC:2.7.11.1]
AT2G41160	1055	1166	777.284	465	409	2.63102	1.39562	1.41108e-26	1.81347e-24	up	yes	RBL18	protein_coding	chr2:17155988-17158935:-	gi|30688554|ref|NP_850346.1|	1298	2e-175	ubiquitin-associated protein [Arabidopsis thaliana]	gi|145361697|ref|NM_180015.3|	1342	0	Arabidopsis thaliana ubiquitin-associated protein mRNA, complete cds	Q8RXQ2	202	3e-133	Rhomboid-like protein 18	.	.	.	.	pfam00627	UBA	UBA/TS-N domain. This small domain is composed of three alpha helices. This family includes the previously defined UBA and TS-N domains. The UBA-domain (ubiquitin associated domain) is a novel sequence motif found in several proteins having connections to ubiquitin and the ubiquitination pathway. The structure of the UBA domain consists of a compact three helix bundle. This domain is found at the…	.	GO:0016021|integral component of membrane;	GO:0004252|serine-type endopeptidase activity;	.	.
AT4G27410	472	416	311.319	164	186	2.62685	1.39334	2.65252e-13	1.72134e-11	up	yes	RD26	protein_coding	chr4:13707192-13709170:-	gi|145334143|ref|NP_001078452.1|	1571	0	NAC transcription factor RD26 [Arabidopsis thaliana]	gi|145346318|ref|NM_118875.3|	1718	0	Arabidopsis thaliana NAC transcription factor RD26 mRNA, complete cds	Q93VY3	444	1e-155	NAC domain-containing protein 72	.	.	.	.	pfam02365	NAM	No apical meristem (NAM) protein. This is a family of no apical meristem (NAM) proteins these are plant development proteins. Mutations in NAM result in the failure to develop a shoot apical meristem in petunia embryos. NAM is indicated as having a role in determining positions of meristems and primordial. One member of this family NAP (NAC-like, activated by AP3/PI) is encoded by the target gene…	GO:0006355|regulation of transcription, DNA-templated;GO:0006351|transcription, DNA-templated;	GO:0005634|nucleus;	GO:0003677|DNA binding;	.	.
AT1G32920	383	465	296.861	156	178	2.62465	1.39212	1.25826e-12	7.85437e-11	up	yes	AT1G32920	protein_coding	chr1:11928757-11929993:+	gi|18398649|ref|NP_564411.1|	277	4e-27	uncharacterized protein [Arabidopsis thaliana]	gi|332189094|gb|CP002684.1|	1237	0	Arabidopsis thaliana chromosome 1 sequence	.	.	.	.	.	.	.	.	pfam07185	DUF1404	Protein of unknown function (DUF1404). This family consists of several archaeal proteins of around 180 residues in length. Members of this family seem to be found exclusively in Sulfolobus tokodaii and Sulfolobus solfataricus. The function of this family is unknown.	.	.	.	.	.
AT1G09070	3380	3858	2536.22	1549	1314	2.61765	1.38827	1.18182e-41	2.39568e-39	up	yes	SRC2	protein_coding	chr1:2927502-2929107:+	gi|18390977|ref|NP_563835.1|	919	1e-116	protein SRC2 [Arabidopsis thaliana]	gi|332189094|gb|CP002684.1|	1606	0	Arabidopsis thaliana chromosome 1 sequence	O04023	358	5e-118	Protein SRC2 homolog	.	.	.	.	pfam00168	C2	C2 domain.	GO:0006623|protein targeting to vacuole;	GO:0005783|endoplasmic reticulum;GO:0005789|endoplasmic reticulum membrane;GO:0016021|integral component of membrane;GO:0005886|plasma membrane;GO:0000326|protein storage vacuole;GO:0032586|protein storage vacuole membrane;	.	.	.
AT1G56440	420	421	295.693	176	160	2.59223	1.37419	1.94585e-13	1.29261e-11	up	yes	TPR5	protein_coding	chr1:21138515-21141644:-	gi|42562786|ref|NP_176039.2|	2519	0	carboxylate clamp-tetratricopeptide repeat protein [Arabidopsis thaliana]	gi|145336831|ref|NM_104522.3|	1755	0	Arabidopsis thaliana carboxylate clamp-tetratricopeptide repeat protein mRNA, complete cds	Q9D706	91.7	6e-18	RNA polymerase II-associated protein 3	.	.	.	.	pfam13877	RPAP3_C	Potential Monad-binding region of RPAP3. This domain is found at the C-terminus of RNA-polymerase II-associated proteins. These proteins bind to Monad and are involved in regulating apoptosis. They contain TPR-repeats towards the N_terminus.	.	GO:0097255|R2TP complex;	.	.	.
AT1G58170	65	85	52.7097	30	30	2.58506	1.3702	0.00120199	0.0195489	up	yes	DIR19	protein_coding	chr1:21535895-21537216:+	gi|15217886|ref|NP_176113.1|	980	2e-129	Disease resistance-responsive (dirigent-like protein) family protein [Arabidopsis thaliana]	gi|332189094|gb|CP002684.1|	1322	0	Arabidopsis thaliana chromosome 1 sequence	Q9C523	382	9e-131	Dirigent protein 19	.	.	.	.	pfam03018	Dirigent	Dirigent-like protein. This family contains a number of proteins which are induced during disease response in plants. Members of this family are involved in lignification.	GO:0009699|phenylpropanoid biosynthetic process;	GO:0048046|apoplast;	GO:0042349|guiding stereospecific synthesis activity;	.	.
AT2G38820	714	739	511.221	296	286	2.58458	1.36993	1.81142e-20	1.89457e-18	up	yes	AT2G38820	protein_coding	chr2:16221815-16223746:+	gi|42571125|ref|NP_973636.1|	1461	0	uncharacterized protein [Arabidopsis thaliana]	gi|42571124|ref|NM_201907.1|	1637	0	Arabidopsis thaliana uncharacterized protein mRNA, complete cds	.	.	.	.	.	.	.	.	pfam04720	DUF506	Protein of unknown function (DUF506). Family of uncharacterized plant proteins.	.	.	.	.	.
AT1G78070	1135	1555	945.244	511	565	2.58278	1.36892	1.98676e-20	2.04532e-18	up	yes	AT1G78070	protein_coding	chr1:29354944-29359032:+	gi|240254394|ref|NP_565168.4|	2300	0	transducin/WD40 repeat-like superfamily protein [Arabidopsis thaliana]	gi|240254393|ref|NM_106456.4|	2077	0	Arabidopsis thaliana transducin/WD40 repeat-like superfamily protein mRNA, complete cds	Q9Y7K5	147	8e-37	Uncharacterized WD repeat-containing protein C2A9.03	.	.	.	.	pfam00400	WD40	WD domain, G-beta repeat.	.	GO:0005829|cytosol;GO:0043234|protein complex;	.	.	.
AT3G17130	84	103	65.7685	39	36	2.5797	1.3672	0.000303317	0.00603657	up	yes	AT3G17130	protein_coding	chr3:5844277-5845220:-	gi|15228972|ref|NP_188338.1|	827	3e-108	plant invertase/pectin methylesterase inhibitor domain-containing protein [Arabidopsis thaliana]	gi|332640072|gb|CP002686.1|	944	0	Arabidopsis thaliana chromosome 3, complete sequence	.	.	.	.	.	.	.	.	pfam04043	PMEI	Plant invertase/pectin methylesterase inhibitor. This domain inhibits pectin methylesterases (PMEs) and invertases through formation of a non-covalent 1:1 complex. It has been implicated in the regulation of fruit development, carbohydrate metabolizm and cell wall extension. It may also be involved in inhibiting microbial pathogen PMEs. It has been observed that it is often expressed as a large i…	.	.	.	.	.
AT3G50800	59	73	46.4408	27	26	2.57632	1.36531	0.00225126	0.0330842	up	yes	AT3G50800	protein_coding	chr3:18882112-18883033:-	gi|15230307|ref|NP_190649.1|	533	2e-64	uncharacterized protein [Arabidopsis thaliana]	gi|332640072|gb|CP002686.1|	922	0	Arabidopsis thaliana chromosome 3, complete sequence	.	.	.	.	.	.	.	.	pfam14009	DUF4228	Domain of unknown function (DUF4228). This domain is found in plants. The function is not known.	.	.	.	.	.
AT1G23710	431	508	330.484	181	196	2.57574	1.36499	1.09736e-13	7.36432e-12	up	yes	AT1G23710	protein_coding	chr1:8385188-8386522:+	gi|18395275|ref|NP_564201.1|	1159	1e-154	uncharacterized protein [Arabidopsis thaliana]	gi|332189094|gb|CP002684.1|	1335	0	Arabidopsis thaliana chromosome 1 sequence	.	.	.	.	.	.	.	.	pfam07816	DUF1645	Protein of unknown function (DUF1645). These sequences are derived from a number of hypothetical plant proteins. The region in question is approximately 270 amino acids long. Some members of this family are annotated as yeast pheromone receptor proteins AR781 but no literature was found to support this.	.	.	.	.	.
AT2G27830	899	793	597.248	344	340	2.56262	1.35762	1.16252e-20	1.22895e-18	up	yes	AT2G27830	protein_coding	chr2:11860218-11861525:+	gi|18401542|ref|NP_565660.1|	993	2e-131	uncharacterized protein [Arabidopsis thaliana]	gi|330250293|gb|CP002685.1|	1308	0	Arabidopsis thaliana chromosome 2, complete sequence	Q56XJ7	57.4	5e-08	Uncharacterized protein At4g22758	.	.	.	.	pfam10317	7TM_GPCR_Srd	Serpentine type 7TM GPCR chemoreceptor Srd. Chemoreception is mediated in Caenorhabditis elegans by members of the seven-transmembrane G-protein-coupled receptor class (7TM GPCRs) of proteins which are of the serpentine type. Srd is part of the larger Str superfamily of chemoreceptors. Chemoperception is one of the central senses of soil nematodes like C. elegans which are otherwise 'blind' and '…	GO:0009094|L-phenylalanine biosynthetic process;GO:0080167|response to karrikin;GO:0010244|response to low fluence blue light stimulus by blue low-fluence system;GO:0006571|tyrosine biosynthetic process;	GO:0009507|chloroplast;GO:0009570|chloroplast stroma;GO:0005829|cytosol;	GO:0016597|amino acid binding;GO:0047769|arogenate dehydratase activity;	.	.
AT3G23920	2020	2305	1524.85	862	885	2.56097	1.35669	9.33275e-37	1.65324e-34	up	yes	BAM1	protein_coding	chr3:8641181-8644449:+	gi|15229544|ref|NP_189034.1|	2971	0	beta-amylase 1 [Arabidopsis thaliana]	gi|30687265|ref|NM_113297.2|	2131	0	Arabidopsis thaliana beta-amylase 1 mRNA, complete cds	Q9LIR6	1126	0	Beta-amylase 1, chloroplastic	.	.	.	.	pfam01373	Glyco_hydro_14	Glycosyl hydrolase family 14. This family are beta amylases.	GO:0009414|response to water deprivation;GO:0005983|starch catabolic process;	GO:0009507|chloroplast;GO:0005829|cytosol;GO:0005634|nucleus;	GO:0016161|beta-amylase activity;	K01177	E3.2.1.2; beta-amylase [EC:3.2.1.2]
AT4G26080	2750	3307	2136.18	1243	1209	2.55527	1.35347	2.73901e-38	4.98678e-36	up	yes	ABI1	protein_coding	chr4:13219915-13222376:-	gi|15236110|ref|NP_194338.1|	2022	0	protein phosphatase 2C 56 [Arabidopsis thaliana]	gi|30687101|ref|NM_118741.2|	2031	0	Arabidopsis thaliana protein phosphatase 2C 56 mRNA, complete cds	P49597	783	0	Protein phosphatase 2C 56	SPCC1223.11	122	4e-29	COG0631	pfam00481	PP2C	Protein phosphatase 2C. Protein phosphatase 2C is a Mn++ or Mg++ dependent protein serine/threonine phosphatase.	GO:0009738|abscisic acid-activated signaling pathway;GO:0009788|negative regulation of abscisic acid-activated signaling pathway;GO:0006470|protein dephosphorylation;GO:0009787|regulation of abscisic acid-activated signaling pathway;GO:0010119|regulation of stomatal movement;GO:0009737|response to abscisic acid;GO:0009409|response to cold;GO:0009408|response to heat;	GO:0005737|cytoplasm;GO:0005634|nucleus;GO:0005886|plasma membrane;	GO:0046872|metal ion binding;GO:0004721|phosphoprotein phosphatase activity;GO:0019901|protein kinase binding;GO:0004722|protein serine/threonine phosphatase activity;	K14497	PP2C; protein phosphatase 2C [EC:3.1.3.16]
AT2G31880	570	641	427.51	272	220	2.54906	1.34997	8.65469e-16	7.03212e-14	up	yes	SOBIR1	protein_coding	chr2:13554870-13556977:+	gi|15225153|ref|NP_180747.1|	3100	0	leucine-rich repeat receptor-like serine/threonine/tyrosine-protein kinase SOBIR1 [Arabidopsis thaliana]	gi|330250293|gb|CP002685.1|	2108	0	Arabidopsis thaliana chromosome 2, complete sequence	Q9SKB2	1198	0	Leucine-rich repeat receptor-like serine/threonine/tyrosine-protein kinase SOBIR1	SA1063_1	103	2e-22	COG0515	pfam00069	Pkinase	Protein kinase domain.	GO:0006952|defense response;GO:0010942|positive regulation of cell death;GO:0031349|positive regulation of defense response;	GO:0016021|integral component of membrane;GO:0005886|plasma membrane;	GO:0005524|ATP binding;GO:0004674|protein serine/threonine kinase activity;GO:0004713|protein tyrosine kinase activity;GO:0004714|transmembrane receptor protein tyrosine kinase activity;	.	.
AT1G72910	130	158	101.67	59	58	2.54628	1.34839	1.17852e-05	0.0003241	up	yes	AT1G72910	protein_coding	chr1:27435306-27437192:+	gi|15218624|ref|NP_177434.1|	2039	0	Toll-Interleukin-Resistance domain-containing protein [Arabidopsis thaliana]	gi|30698909|ref|NM_105949.3|	1420	0	Arabidopsis thaliana Toll-Interleukin-Resistance domain-containing protein mRNA, complete cds	Q9SSN3	350	3e-116	Toll/interleukin-1 receptor-like protein	.	.	.	.	pfam01582	TIR	TIR domain. The Toll/interleukin-1 receptor (TIR) homology domain is an intracellular signalling domain found in MyD88, interleukin 1 receptor and the Toll receptor. It contains three highly-conserved regions, and mediates protein-protein interactions between the Toll-like receptors (TLRs) and signal-transduction components. TIR-like motifs are also found in plant proteins thought to be involved …	GO:0006952|defense response;GO:0007165|signal transduction;	GO:0005737|cytoplasm;GO:0009506|plasmodesma;	.	.	.
AT3G47210	120	133	89.3427	62	41	2.54587	1.34816	6.04302e-05	0.00143334	up	yes	AT3G47210	protein_coding	chr3:17385161-17387244:+	gi|15232749|ref|NP_190305.1|	2125	0	uncharacterized protein [Arabidopsis thaliana]	gi|22331634|ref|NM_114588.2|	1852	0	Arabidopsis thaliana uncharacterized protein mRNA, complete cds	Q9SD53	448	5e-149	UPF0481 protein At3g47200	.	.	.	.	pfam03140	DUF247	Plant protein of unknown function. The function of the plant proteins constituting this family is unknown.	.	GO:0016021|integral component of membrane;GO:0005886|plasma membrane;	.	.	.
AT5G58590	1121	1319	862.041	478	515	2.54098	1.34538	7.70259e-25	9.29178e-23	up	yes	RANBP1C	protein_coding	chr5:23680063-23681935:-	gi|30697102|ref|NP_200667.2|	865	2e-112	Ran-binding protein 1 [Arabidopsis thaliana]	gi|145359417|ref|NM_125246.3|	984	0	Arabidopsis thaliana Ran-binding protein 1 mRNA, complete cds	P92985	337	1e-113	Ran-binding protein 1 homolog c	SPBC1773.07c	125	2e-32	COG5171	pfam00638	Ran_BP1	RanBP1 domain.	GO:0000082|G1/S transition of mitotic cell cycle;GO:0051028|mRNA transport;GO:0043547|positive regulation of GTPase activity;GO:0000060|protein import into nucleus, translocation;GO:0006405|RNA export from nucleus;GO:0007051|spindle organization;GO:0006511|ubiquitin-dependent protein catabolic process;	GO:0005737|cytoplasm;GO:0005643|nuclear pore;GO:0005634|nucleus;	GO:0008536|Ran GTPase binding;	K15306	RANBP1; Ran-binding protein 1
AT3G63310	1509	1731	1145.38	680	642	2.53622	1.34268	4.16894e-31	6.16344e-29	up	yes	BIL4	protein_coding	chr3:23387718-23389038:-	gi|15229411|ref|NP_191890.1|	1129	2e-152	BRZ-INSENSITIVE-LONG HYPOCOTYLS 4 [Arabidopsis thaliana]	gi|145339812|ref|NM_116196.2|	905	0	Arabidopsis thaliana BRZ-INSENSITIVE-LONG HYPOCOTYLS 4 mRNA, complete cds	Q94A20	244	6e-77	BI1-like protein	SPCC576.04	97.8	1e-22	COG0670	pfam01027	Bax1-I	Inhibitor of apoptosis-promoting Bax1. Programmed cell-death involves a set of Bcl-2 family proteins, some of which inhibit apoptosis (Bcl-2 and Bcl-XL) and some of which promote it (Bax and Bak). Human Bax inhibitor, BI-1, is an evolutionarily conserved integral membrane protein containing multiple membrane-spanning segments predominantly localized to intracellular membranes. It has 6-7 membrane…	.	GO:0016021|integral component of membrane;	.	K06890	K06890; uncharacterized protein
AT3G23990	5412	5837	3981.7	2435	2173	2.52776	1.33786	1.04573e-53	2.67041e-51	up	yes	CPN60	protein_coding	chr3:8668772-8672578:+	gi|16221|emb|CAA77646.1|	2903	0	chaperonin hsp60 [Arabidopsis thaliana]	gi|145338881|ref|NM_113304.4|	2129	0	Arabidopsis thaliana heat shock protein 60 mRNA, complete cds	P29197	1122	0	Chaperonin CPN60, mitochondrial	SMb21566	662	0	COG0459	pfam00118	Cpn60_TCP1	TCP-1/cpn60 chaperonin family. This family includes members from the HSP60 chaperone family and the TCP-1 (T-complex protein) family.	GO:0007005|mitochondrion organization;GO:0042026|protein refolding;GO:0046686|response to cadmium ion;GO:0009408|response to heat;	GO:0005829|cytosol;GO:0022626|cytosolic ribosome;GO:0005759|mitochondrial matrix;GO:0005739|mitochondrion;GO:0005774|vacuolar membrane;	GO:0005524|ATP binding;GO:0005507|copper ion binding;	K04077	groEL, HSPD1; chaperonin GroEL
AT5G62430	719	856	558.062	325	323	2.51425	1.33013	5.77393e-19	5.48468e-17	up	yes	CDF1	protein_coding	chr5:25069093-25071111:-	gi|145359559|ref|NP_201049.3|	1437	0	cycling DOF factor 1 [Arabidopsis thaliana]	gi|145359558|ref|NM_125637.3|	1249	0	Arabidopsis thaliana cycling DOF factor 1 mRNA, complete cds	Q8W1E3	558	0	Cyclic dof factor 1	.	.	.	.	pfam02701	zf-Dof	Dof domain, zinc finger. The Dof domain is a zinc finger DNA-binding domain, that shows resemblance to the Cys2 zinc finger.	GO:0009658|chloroplast organization;GO:0009908|flower development;GO:0045892|negative regulation of transcription, DNA-templated;GO:0048510|regulation of timing of transition from vegetative to reproductive phase;GO:0006355|regulation of transcription, DNA-templated;GO:0006351|transcription, DNA-templated;	GO:0005634|nucleus;	GO:0003677|DNA binding;GO:0046872|metal ion binding;GO:0003700|transcription factor activity, sequence-specific DNA binding;	K16222	CDF1; Dof zinc finger protein DOF5.5
AT3G43430	250	252	178.077	108	99	2.51144	1.32851	1.32474e-08	5.72772e-07	up	yes	AT3G43430	protein_coding	chr3:15354535-15355494:-	gi|15229284|ref|NP_189929.1|	633	5e-79	RING/U-box domain-containing protein [Arabidopsis thaliana]	gi|332640072|gb|CP002686.1|	960	0	Arabidopsis thaliana chromosome 3, complete sequence	Q9LUZ9	53.9	6e-07	RING-H2 finger protein ATL63	.	.	.	.	pfam13639	zf-RING_2	Ring finger domain.	GO:0071470|cellular response to osmotic stress;GO:0043161|proteasome-mediated ubiquitin-dependent protein catabolic process;GO:0030100|regulation of endocytosis;GO:1903426|regulation of reactive oxygen species biosynthetic process;GO:1901000|regulation of response to salt stress;	GO:0005769|early endosome;GO:0005768|endosome;GO:0005798|Golgi-associated vesicle;GO:0016021|integral component of membrane;GO:0005886|plasma membrane;	GO:0061630|ubiquitin protein ligase activity;GO:0031625|ubiquitin protein ligase binding;GO:0008270|zinc ion binding;	.	.
AT4G36500	698	903	567.306	306	353	2.51032	1.32787	3.23526e-16	2.70702e-14	up	yes	AT4G36500	protein_coding	chr4:17225793-17226833:-	gi|674908251|emb|CDY24786.1|	529	9e-64	BnaA08g15240D [Brassica napus]	gi|332656411|gb|CP002687.1|	1041	0	Arabidopsis thaliana chromosome 4 sequence	.	.	.	.	.	.	.	.	pfam13705	TRC8_N	TRC8 N-terminal domain. This region is found at the N-terminus of the TRC8 protein. TRC8 is an E3 ubiquitin-protein ligase also known as RNF139. This region contains 12 transmembrane domains. This region has been suggested to contain a sterol sensing domain. It has been found that TRC8 protein levels are sterol responsive and that it binds and stimulates ubiquitylation of the endoplasmic reticulu…	.	.	.	.	.
AT5G66650	145	149	104.482	62	60	2.49486	1.31896	1.05226e-05	0.000293201	up	yes	AT5G66650	protein_coding	chr5:26603003-26607012:-	gi|15240047|ref|NP_201466.1|	1641	0	uncharacterized protein [Arabidopsis thaliana]	gi|332002898|gb|CP002688.1|	3287	0	Arabidopsis thaliana chromosome 5 sequence	Q9LVR5	637	0	Calcium uniporter protein 3, mitochondrial	.	.	.	.	pfam04678	DUF607	Protein of unknown function, DUF607. This family represents a conserved region found in several uncharacterized eukaryotic proteins.	.	GO:0016021|integral component of membrane;GO:0005743|mitochondrial inner membrane;	GO:0005262|calcium channel activity;GO:0015292|uniporter activity;	.	.
AT2G46735	303	294	212.425	100	148	2.48843	1.31524	3.04284e-08	1.2517e-06	up	yes	AT2G46735	protein_coding	chr2:19204185-19205136:+	gi|18407155|ref|NP_566084.1|	782	1e-101	uncharacterized protein [Arabidopsis thaliana]	gi|330250293|gb|CP002685.1|	952	0	Arabidopsis thaliana chromosome 2, complete sequence	.	.	.	.	.	.	.	.	pfam01529	zf-DHHC	DHHC palmitoyltransferase. This family includes the well known DHHC zinc binding domain as well as three of the four conserved transmembrane regions found in this family of palmitoyltransferase enzymes.	.	.	.	.	.
AT1G33610	245	237	171.808	105	97	2.47146	1.30536	4.05238e-08	1.62949e-06	up	yes	AT1G33610	protein_coding	chr1:12188678-12190461:+	gi|334183006|ref|NP_174625.3|	2486	0	leucine-rich repeat (LRR) family protein [Arabidopsis thaliana]	gi|332189094|gb|CP002684.1|	1784	0	Arabidopsis thaliana chromosome 1 sequence	Q00874	117	3e-27	DNA-damage-repair/toleration protein DRT100	alr0124_1	66.2	1e-10	COG4886	pfam08263	LRRNT_2	Leucine rich repeat N-terminal domain. Leucine Rich Repeats pfam00560 are short sequence motifs present in a number of proteins with diverse functions and cellular locations. Leucine Rich Repeats are often flanked by cysteine rich domains. This domain is often found at the N-terminus of tandem leucine rich repeats.	GO:0006281|DNA repair;	GO:0009507|chloroplast;	GO:0000166|nucleotide binding;	.	.
AT3G13310	1781	1727	1251.87	805	672	2.46131	1.29943	3.62942e-29	5.1714e-27	up	yes	AT3G13310	protein_coding	chr3:4310544-4311629:-	gi|15231204|ref|NP_187939.1|	831	2e-108	chaperone DnaJ-domain containing protein [Arabidopsis thaliana]	gi|332640072|gb|CP002686.1|	1086	0	Arabidopsis thaliana chromosome 3, complete sequence	Q9FYB5	82	3e-17	Chaperone protein dnaJ 11, chloroplastic	MG002	70.9	7e-13	COG2214	pfam00226	DnaJ	DnaJ domain. DnaJ domains (J-domains) are associated with hsp70 heat-shock system and it is thought that this domain mediates the interaction. DnaJ-domain is therefore part of a chaperone (protein folding) system. The T-antigens, although not in Prosite are confirmed as DnaJ containing domains from literature.	.	GO:0009507|chloroplast;GO:0009570|chloroplast stroma;GO:0005634|nucleus;GO:0009536|plastid;	.	.	.
AT2G27080	217	200	148.894	105	71	2.45773	1.29733	1.45453e-06	4.69628e-05	up	yes	NHL13	protein_coding	chr2:11563933-11567504:+	gi|18401317|ref|NP_565634.1|	1295	2e-176	late embryogenesis abundant hydroxyproline-rich glycoprotein [Arabidopsis thaliana]	gi|330250293|gb|CP002685.1|	1217	0	Arabidopsis thaliana chromosome 2, complete sequence	.	.	.	.	.	.	.	.	pfam03168	LEA_2	Late embryogenesis abundant protein. Different types of LEA proteins are expressed at different stages of late embryogenesis in higher plant seed embryos and under conditions of dehydration stress. The function of these proteins is unknown. This family represents a group of LEA proteins that appear to be distinct from those in pfam02987. The family DUF1511, pfam07427, has now been merged into thi…	.	.	.	.	.
AT4G25480	188	264	161.394	77	114	2.44191	1.28801	3.60987e-06	0.000109034	up	yes	DREB1A	protein_coding	chr4:13018010-13019400:-	gi|157273119|gb|ABV27138.1|	1054	8e-140	C-repeat binding factor 3 [Arabidopsis thaliana]	gi|332656411|gb|CP002687.1|	1391	0	Arabidopsis thaliana chromosome 4 sequence	Q9M0L0	408	4e-140	Dehydration-responsive element-binding protein 1A	.	.	.	.	pfam00847	AP2	AP2 domain. This 60 amino acid residue domain can bind to DNA and is found in transcription factor proteins.	GO:0009631|cold acclimation;GO:0009409|response to cold;GO:0009414|response to water deprivation;GO:0006351|transcription, DNA-templated;	GO:0005634|nucleus;	GO:0003677|DNA binding;GO:0003700|transcription factor activity, sequence-specific DNA binding;	K09286	EREBP; EREBP-like factor
AT5G35735	1975	2281	1522.33	918	891	2.43424	1.28347	6.08758e-33	9.65324e-31	up	yes	AT5G35735	protein_coding	chr5:13900695-13903218:-	gi|18421491|ref|NP_568531.1|	1992	0	putative auxin-responsive protein [Arabidopsis thaliana]	gi|30692817|ref|NM_122964.2|	1439	0	Arabidopsis thaliana putative auxin-responsive protein mRNA, complete cds	Q9FKH6	772	0	Cytochrome b561 and DOMON domain-containing protein At5g35735	.	.	.	.	pfam04526	DUF568	Protein of unknown function (DUF568). Family of uncharacterized plant proteins.	GO:0055114|oxidation-reduction process;	GO:0016021|integral component of membrane;GO:0005886|plasma membrane;	GO:0046872|metal ion binding;	.	.
AT4G01250	192	121	112.409	76	58	2.42621	1.2787	8.07196e-05	0.00186948	up	yes	WRKY22	protein_coding	chr4:522530-524249:-	gi|15234113|ref|NP_192034.1|	1361	0	WRKY transcription factor 22 [Arabidopsis thaliana]	gi|30678847|ref|NM_116355.2|	1219	0	Arabidopsis thaliana WRKY transcription factor 22 mRNA, complete cds	O04609	528	0	WRKY transcription factor 22	.	.	.	.	pfam03106	WRKY	WRKY DNA -binding domain.	GO:0006952|defense response;GO:0010150|leaf senescence;GO:0010200|response to chitin;GO:0006351|transcription, DNA-templated;	GO:0005634|nucleus;	GO:0043565|sequence-specific DNA binding;GO:0003700|transcription factor activity, sequence-specific DNA binding;	K13425	WRKY22; WRKY transcription factor 22
AT5G67300	714	800	542.267	362	285	2.42378	1.27726	2.76952e-16	2.33722e-14	up	yes	MYB44	protein_coding	chr5:26854022-26856006:+	gi|1263095|emb|CAA90809.1|	1310	3e-174	MYB-related protein [Arabidopsis thaliana]	gi|332002898|gb|CP002688.1|	1985	0	Arabidopsis thaliana chromosome 5 sequence	Q9FDW1	508	6e-175	Transcription factor MYB44	ECU11g1690	129	5e-33	COG5147	pfam00067	p450	Cytochrome P450. Cytochrome P450s are haem-thiolate proteins involved in the oxidative degradation of various compounds. They are particularly well known for their role in the degradation of environmental toxins and mutagens. They can be divided into 4 classes, according to the method by which electrons from NAD(P)H are delivered to the catalytic site. Sequence conservation is relatively low with…	GO:0009738|abscisic acid-activated signaling pathway;GO:0042742|defense response to bacterium;GO:0050832|defense response to fungus;GO:2000022|regulation of jasmonic acid mediated signaling pathway;GO:2000031|regulation of salicylic acid mediated signaling pathway;GO:0009737|response to abscisic acid;GO:0009733|response to auxin;GO:0046686|response to cadmium ion;GO:0010200|response to chitin;GO:…	GO:0005634|nucleus;	GO:0003677|DNA binding;GO:0003700|transcription factor activity, sequence-specific DNA binding;	K09422	MYBP; myb proto-oncogene protein, plant
AT1G17147	298	285	209.058	113	136	2.42264	1.27658	1.01531e-08	4.44094e-07	up	yes	VQ1	protein_coding	chr1:5863109-5864059:-	gi|186478570|ref|NP_001117300.1|	521	3e-63	VQ motif-containing protein [Arabidopsis thaliana]	gi|332189094|gb|CP002684.1|	951	0	Arabidopsis thaliana chromosome 1 sequence	Q1G3U8	205	2e-64	VQ motif-containing protein 1	.	.	.	.	pfam05678	VQ	VQ motif. This short motif is found in a variety of plant proteins. These proteins vary greatly in length and are mostly composed of low complexity regions. They all conserve a short motif FXhVQChTG, where X is any amino acid and h is a hydrophobic amino acid. The function of this motif is uncertain, however one protein in this family has been found to bind the SigA sigma factor. It would seem pl…	.	GO:0005634|nucleus;	.	.	.
AT1G55300	447	496	337.973	190	213	2.42017	1.27511	1.29238e-12	8.04179e-11	up	yes	TAF7	protein_coding	chr1:20627907-20629692:-	gi|79319993|ref|NP_001031194.1|	1176	1e-159	TBP-associated factor 7 [Arabidopsis thaliana]	gi|79319992|ref|NM_001036117.1|	1053	0	Arabidopsis thaliana TBP-associated factor 7 mRNA, complete cds	B9DG24	301	1e-101	Transcription initiation factor TFIID subunit 7	SPAC13F5.02c	64.7	1e-10	COG5414	pfam04658	TAFII55_N	TAFII55 protein conserved region. The general transcription factor, TFIID, consists of the TATA-binding protein (TBP) associated with a series of TBP-associated factors (TAFs) that together participate in the assembly of the transcription preinitiation complex. TAFII55 binds to TAFII250 and inhibits it acetyltransferase activity. The exact role of TAFII55 is currently unknown. The conserved regio…	GO:0006357|regulation of transcription from RNA polymerase II promoter;GO:0051123|RNA polymerase II transcriptional preinitiation complex assembly;	GO:0005669|transcription factor TFIID complex;	GO:0035035|histone acetyltransferase binding;GO:0003713|transcription coactivator activity;GO:0008134|transcription factor binding;GO:0044212|transcription regulatory region DNA binding;	K03132	TAF7; transcription initiation factor TFIID subunit 7
AT4G09150	3960	4888	3171.72	1916	1876	2.41321	1.27095	9.13604e-36	1.57581e-33	up	yes	AT4G09150	protein_coding	chr4:5828505-5833725:+	gi|15233756|ref|NP_192654.1|	5326	0	T-complex protein 11 [Arabidopsis thaliana]	gi|334186416|ref|NM_001203764.1|	3732	0	Arabidopsis thaliana T-complex protein 11 mRNA, complete cds	Q9NUJ3	68.2	3e-10	T-complex protein 11-like protein 1	.	.	.	.	pfam05794	Tcp11	T-complex protein 11. This family consists of several eukaryotic T-complex protein 11 (Tcp11) related sequences. Tcp11 is only expressed in fertile adult mammalian testes and is thought to be important in sperm function and fertility. The family also contains the yeast Sok1 protein which is known to suppress cyclic AMP-dependent protein kinase mutants.	.	GO:0005874|microtubule;	.	.	.
AT5G19875	156	198	126.901	86	66	2.41102	1.26965	8.54335e-06	0.000242057	up	yes	AT5G19875	protein_coding	chr5:6718206-6719303:+	gi|18420057|ref|NP_568384.1|	414	2e-46	uncharacterized protein [Arabidopsis thaliana]	gi|332002898|gb|CP002688.1|	1098	0	Arabidopsis thaliana chromosome 5 sequence	.	.	.	.	.	.	.	.	pfam03124	EXS	EXS family. We have named this region the EXS family after (ERD1, XPR1, and SYG1). This family includes C-terminus portions from the SYG1 G-protein associated signal transduction protein from Saccharomyces cerevisiae, and sequences that are thought to be murine leukaemia virus (MLV) receptors (XPR1). N-terminus portions from these proteins are aligned in the SPX pfam03105 family. The previously n…	.	.	.	.	.
AT1G59590	348	278	225.151	145	125	2.40432	1.26563	1.36879e-08	5.90231e-07	up	yes	ZCF37	protein_coding	chr1:21887588-21888792:+	gi|18406390|ref|NP_564747.1|	858	4e-111	protein ZCF37 [Arabidopsis thaliana]	gi|332189094|gb|CP002684.1|	1205	0	Arabidopsis thaliana chromosome 1 sequence	.	.	.	.	.	.	.	.	pfam07986	TBCC	Tubulin binding cofactor C. Members of this family are involved in the folding pathway of tubulins and form a beta helix structure.	.	.	.	.	.
AT5G04720	1302	1293	932.36	623	496	2.40343	1.2651	1.54582e-22	1.71725e-20	up	yes	ADR1-L2	protein_coding	chr5:1360589-1363907:+	gi|15238281|ref|NP_196092.1|	4070	0	ADR1-like 2 protein [Arabidopsis thaliana]	gi|15292720|gb|AY050794.1|	2692	0	Arabidopsis thaliana putative disease resistance (At5g04720) mRNA, complete cds	Q9LZ25	1572	0	Probable disease resistance protein At5g04720	.	.	.	.	pfam00931	NB-ARC	NB-ARC domain.	GO:0042742|defense response to bacterium;	.	GO:0043531|ADP binding;GO:0005524|ATP binding;	.	.
AT5G59550	534	562	394.136	203	270	2.39528	1.26019	3.3169e-12	2.00062e-10	up	yes	AT5G59550	protein_coding	chr5:23998164-24000166:-	gi|8885559|dbj|BAA97489.1|	1741	0	unnamed protein product [Arabidopsis thaliana]	gi|332002898|gb|CP002688.1|	1943	0	Arabidopsis thaliana chromosome 5 sequence	Q940T5	525	3e-180	E3 ubiquitin-protein ligase RDUF2	.	.	.	.	pfam06547	DUF1117	Protein of unknown function (DUF1117). This family represents the C-terminus of a number of hypothetical plant proteins.	GO:0009738|abscisic acid-activated signaling pathway;GO:0043161|proteasome-mediated ubiquitin-dependent protein catabolic process;GO:0051865|protein autoubiquitination;GO:0000209|protein polyubiquitination;GO:0042787|protein ubiquitination involved in ubiquitin-dependent protein catabolic process;GO:0009737|response to abscisic acid;GO:0010200|response to chitin;GO:0009414|response to water depri…	GO:0005829|cytosol;	GO:0016874|ligase activity;GO:0061630|ubiquitin protein ligase activity;GO:0004842|ubiquitin-protein transferase activity;GO:0008270|zinc ion binding;	.	.
AT3G10800	1393	1399	1005.54	635	578	2.38386	1.2533	3.39698e-27	4.54386e-25	up	yes	BZIP28	protein_coding	chr3:3379168-3381621:+	gi|15228374|ref|NP_187691.1|	2941	0	putative bZIP transcription factor [Arabidopsis thaliana]	gi|145338354|ref|NM_111917.4|	2291	0	Arabidopsis thaliana putative bZIP transcription factor mRNA, complete cds	Q9SG86	1137	0	bZIP transcription factor 28	.	.	.	.	pfam00170	bZIP_1	bZIP transcription factor. The Pfam entry includes the basic region and the leucine zipper region.	GO:0030968|endoplasmic reticulum unfolded protein response;GO:0006990|positive regulation of transcription from RNA polymerase II promoter involved in unfolded protein response;GO:0034976|response to endoplasmic reticulum stress;GO:0009408|response to heat;GO:0006986|response to unfolded protein;GO:0006351|transcription, DNA-templated;	GO:0005737|cytoplasm;GO:0005783|endoplasmic reticulum;GO:0005789|endoplasmic reticulum membrane;GO:0000139|Golgi membrane;GO:0016021|integral component of membrane;GO:0016020|membrane;GO:0005635|nuclear envelope;GO:0005654|nucleoplasm;GO:0005634|nucleus;GO:0048471|perinuclear region of cytoplasm;	GO:0043565|sequence-specific DNA binding;GO:0003700|transcription factor activity, sequence-specific DNA binding;	.	.
AT1G56540	83	87	61.2318	42	32	2.38034	1.25117	0.00134454	0.0213207	up	yes	AT1G56540	protein_coding	chr1:21181585-21185495:+	gi|15223555|ref|NP_176047.1|	5414	0	TIR-NBS-LRR class disease resistance protein [Arabidopsis thaliana]	gi|18405867|ref|NM_104531.1|	3291	0	Arabidopsis thaliana TIR-NBS-LRR class disease resistance protein mRNA, complete cds	Q9C7X0	959	0	Disease resistance protein ADR2	.	.	.	.	pfam01582	TIR	TIR domain. The Toll/interleukin-1 receptor (TIR) homology domain is an intracellular signalling domain found in MyD88, interleukin 1 receptor and the Toll receptor. It contains three highly-conserved regions, and mediates protein-protein interactions between the Toll-like receptors (TLRs) and signal-transduction components. TIR-like motifs are also found in plant proteins thought to be involved …	GO:0034644|cellular response to UV;GO:0009817|defense response to fungus, incompatible interaction;GO:0002229|defense response to oomycetes;GO:0007165|signal transduction;	GO:0005737|cytoplasm;	GO:0043531|ADP binding;GO:0005524|ATP binding;	.	.
AT2G18690	220	270	176.45	140	74	2.37471	1.24775	8.64398e-06	0.000244205	up	yes	AT2G18690	protein_coding	chr2:8097420-8099393:+	gi|18398818|ref|NP_028490.1|	1386	0	uncharacterized protein [Arabidopsis thaliana]	gi|330250293|gb|CP002685.1|	1974	0	Arabidopsis thaliana chromosome 2, complete sequence	.	.	.	.	.	.	.	.	pfam04893	Yip1	Yip1 domain. The Yip1 integral membrane domain contains four transmembrane alpha helices. The domain is characterized by the motifs DLYGP and GY. The Yip1 protein is a golgi protein involved in vesicular transport that interacts with GTPases.	.	.	.	.	.
AT1G62740	1951	2347	1548.68	991	884	2.37221	1.24623	9.62498e-28	1.32347e-25	up	yes	HOP2	protein_coding	chr1:23230922-23233543:+	gi|15221564|ref|NP_176461.1|	2787	0	carboxylate clamp-tetratricopeptide repeat protein HOP2 [Arabidopsis thaliana]	gi|145336958|ref|NM_104951.3|	1949	0	Arabidopsis thaliana carboxylate clamp-tetratricopeptide repeat protein HOP2 mRNA, complete cds	Q5XEP2	1078	0	Hsp70-Hsp90 organizing protein 2	.	.	.	.	pfam13414	TPR_11	TPR repeat.	GO:0051131|chaperone-mediated protein complex assembly;GO:0046686|response to cadmium ion;	GO:0005829|cytosol;GO:0005634|nucleus;GO:0005886|plasma membrane;	GO:0051879|Hsp90 protein binding;GO:0070678|preprotein binding;	K09553	STIP1; stress-induced-phosphoprotein 1
AT1G10960	9245	10677	7180.76	4212	4475	2.37155	1.24583	3.82345e-46	8.26159e-44	up	yes	FD1	protein_coding	chr1:3664187-3665040:+	gi|15220256|ref|NP_172565.1|	596	3e-74	ferredoxin 1 [Arabidopsis thaliana]	gi|332189094|gb|CP002684.1|	854	0	Arabidopsis thaliana chromosome 1 sequence	O04090	234	1e-75	Ferredoxin-1, chloroplastic	ssl0020	120	1e-32	COG0633	pfam00111	Fer2	2Fe-2S iron-sulfur cluster binding domain.	GO:0022900|electron transport chain;GO:0080167|response to karrikin;	GO:0009507|chloroplast;GO:0009570|chloroplast stroma;	GO:0051537|2 iron, 2 sulfur cluster binding;GO:0009055|electron carrier activity;GO:0071949|FAD binding;GO:0046872|metal ion binding;GO:0016491|oxidoreductase activity;	K02639	petF; ferredoxin
AT3G26510	280	303	210.359	128	127	2.36614	1.24254	8.91017e-09	3.93709e-07	up	yes	AT3G26510	protein_coding	chr3:9710326-9712900:-	gi|79313627|ref|NP_001030772.1|	898	6e-115	PB1_UP2 domain-containing protein [Arabidopsis thaliana]	gi|332640072|gb|CP002686.1|	1996	0	Arabidopsis thaliana chromosome 3, complete sequence	.	.	.	.	.	.	.	.	pfam00564	PB1	PB1 domain.	.	.	.	.	.
AT5G53400	1074	1348	873.431	512	547	2.36432	1.24143	9.74139e-20	9.62538e-18	up	yes	BOB1	protein_coding	chr5:21661444-21663843:+	gi|15238732|ref|NP_200152.1|	1146	1e-151	protein BOBBER 1 [Arabidopsis thaliana]	gi|145359201|ref|NM_124719.3|	1247	0	Arabidopsis thaliana protein BOBBER 1 mRNA, complete cds	Q9LV09	446	5e-153	Protein BOBBER 1	.	.	.	.	pfam04969	CS	CS domain. The CS and CHORD (pfam04968) are fused into a single polypeptide chain in metazoans but are found in separate proteins in plants; this is thought to be indicative of an interaction between CS and CHORD. It has been suggested that the CS domain is a binding module for HSP90, implying that CS domain-containing proteins are involved in recruiting heat shock proteins to multiprotein assemb…	GO:0032502|developmental process;GO:0009880|embryonic pattern specification;GO:0010286|heat acclimation;GO:0010450|inflorescence meristem growth;GO:0009965|leaf morphogenesis;GO:0009555|pollen development;GO:0006457|protein folding;GO:0009735|response to cytokinin;GO:0009408|response to heat;GO:0048833|specification of floral organ number;GO:0048448|stamen morphogenesis;	GO:0005737|cytoplasm;GO:0005829|cytosol;	GO:0051082|unfolded protein binding;	.	.
AT3G13470	8213	9665	6461.33	3588	4275	2.3495	1.23235	7.81145e-33	1.21902e-30	up	yes	CPN60B2	protein_coding	chr3:4389215-4393015:+	gi|15231255|ref|NP_187956.1|	2875	0	TCP-1/cpn60 chaperonin family protein [Arabidopsis thaliana]	gi|334185315|ref|NM_112193.3|	2093	0	Arabidopsis thaliana TCP-1/cpn60 chaperonin family protein mRNA, complete cds	Q9LJE4	1112	0	Chaperonin 60 subunit beta 2, chloroplastic	alr1896	582	0	COG0459	pfam00118	Cpn60_TCP1	TCP-1/cpn60 chaperonin family. This family includes members from the HSP60 chaperone family and the TCP-1 (T-complex protein) family.	GO:0042026|protein refolding;	GO:0009507|chloroplast;GO:0009941|chloroplast envelope;GO:0009570|chloroplast stroma;GO:0022626|cytosolic ribosome;GO:0005739|mitochondrion;GO:0005730|nucleolus;GO:0005634|nucleus;	GO:0005524|ATP binding;	K04077	groEL, HSPD1; chaperonin GroEL
AT2G41410	1619	1652	1183.23	775	668	2.34813	1.23151	2.07407e-27	2.79332e-25	up	yes	CML35	protein_coding	chr2:17261728-17263017:-	gi|15227349|ref|NP_181672.1|	841	4e-108	putative calcium-binding protein CML35 [Arabidopsis thaliana]	gi|330250293|gb|CP002685.1|	1290	0	Arabidopsis thaliana chromosome 2, complete sequence	P30188	328	2e-109	Probable calcium-binding protein CML35	SPAC3A12.14	62.8	8e-11	COG5126	pfam13499	EF-hand_7	EF-hand domain pair.	.	GO:0005886|plasma membrane;	GO:0005509|calcium ion binding;	K13448	CML; calcium-binding protein CML
AT5G42050	2781	3333	2213.24	1485	1225	2.33576	1.22389	2.04011e-27	2.76653e-25	up	yes	AT5G42050	protein_coding	chr5:16815310-16817346:+	gi|18422167|ref|NP_568600.1|	1327	4e-177	DCD (Development and Cell Death) domain protein [Arabidopsis thaliana]	gi|145358742|ref|NM_123570.3|	1560	0	Arabidopsis thaliana DCD (Development and Cell Death) domain protein mRNA, complete cds	P37707	258	2e-80	B2 protein	.	.	.	.	pfam10539	Dev_Cell_Death	Development and cell death domain. The DCD domain is found in plant proteins involved in development and cell death. The DCD domain is an approximately 130 amino acid long stretch that contains several mostly invariable motifs. These include a FGLP and a LFL motif at the N-terminus and a PAQV and a PLxE motif towards the C-terminus of the domain. The DCD domain is present in proteins with differe…	GO:0043248|proteasome assembly;GO:0043161|proteasome-mediated ubiquitin-dependent protein catabolic process;	GO:0005829|cytosol;GO:0005634|nucleus;GO:0008541|proteasome regulatory particle, lid subcomplex;	.	.	.
AT3G14060	165	139	110.31	65	70	2.33242	1.22183	3.8394e-05	0.000959265	up	yes	AT3G14060	protein_coding	chr3:4656782-4657723:-	gi|18400259|ref|NP_566472.1|	651	2e-82	uncharacterized protein [Arabidopsis thaliana]	gi|332640072|gb|CP002686.1|	942	0	Arabidopsis thaliana chromosome 3, complete sequence	.	.	.	.	.	.	.	.	pfam10325	7TM_GPCR_Srz	Serpentine type 7TM GPCR chemoreceptor Srz. Chemoreception is mediated in Caenorhabditis elegans by members of the seven-transmembrane G-protein-coupled receptor class (7TM GPCRs) of proteins which are of the serpentine type. Srz is a solo families amongst the superfamilies of chemoreceptors. Chemoperception is one of the central senses of soil nematodes like C. elegans which are otherwise 'blind…	.	.	.	.	.
AT1G20510	694	775	533.278	330	326	2.31723	1.2124	1.48034e-16	1.27667e-14	up	yes	4CLL5	protein_coding	chr1:7103362-7106121:-	gi|18394871|ref|NP_564115.1|	2904	0	OPC-8:0 CoA ligase1 [Arabidopsis thaliana]	gi|42571562|ref|NM_202143.1|	1915	0	Arabidopsis thaliana OPC-8:0 CoA ligase1 mRNA, complete cds	Q84P21	932	0	4-coumarate--CoA ligase-like 5	BS_lcfA	200	3e-54	COG0318	pfam00501	AMP-binding	AMP-binding enzyme.	GO:0009695|jasmonic acid biosynthetic process;GO:0009611|response to wounding;	GO:0005777|peroxisome;	GO:0005524|ATP binding;GO:0016874|ligase activity;	K10526	OPCL1; OPC-8:0 CoA ligase 1 [EC:6.2.1.-]
AT4G23190	235	268	182.587	129	96	2.31581	1.21152	4.86294e-07	1.71978e-05	up	yes	CRK11	protein_coding	chr4:12140899-12143858:-	gi|30686091|ref|NP_194050.2|	3166	0	cysteine-rich receptor-like protein kinase 11 [Arabidopsis thaliana]	gi|42567051|ref|NM_118448.3|	2292	0	Arabidopsis thaliana cysteine-rich receptor-like protein kinase 11 mRNA, complete cds	Q9ZP16	1063	0	Cysteine-rich receptor-like protein kinase 11	lin1934_1	95.5	2e-20	COG0515	pfam07714	Pkinase_Tyr	Protein tyrosine kinase.	GO:0009816|defense response to bacterium, incompatible interaction;GO:0006468|protein phosphorylation;GO:0006979|response to oxidative stress;	GO:0016021|integral component of membrane;GO:0016020|membrane;GO:0005886|plasma membrane;GO:0009506|plasmodesma;	GO:0005524|ATP binding;GO:0004672|protein kinase activity;GO:0004674|protein serine/threonine kinase activity;	.	.
AT1G26270	2247	2283	1648.73	1034	1004	2.30129	1.20245	1.32458e-34	2.22609e-32	up	yes	PI4KG5	protein_coding	chr1:9089469-9092560:-	gi|18395825|ref|NP_564242.1|	3251	0	putative phosphatidylinositol 4-kinase type 2-beta [Arabidopsis thaliana]	gi|14334681|gb|AY035014.1|	2606	0	Arabidopsis thaliana unknown protein (At1g26270) mRNA, complete cds	Q9C671	1255	0	Phosphatidylinositol 4-kinase gamma 5	.	.	.	.	pfam00454	PI3_PI4_kinase	Phosphatidylinositol 3- and 4-kinase. Some members of this family probably do not have lipid kinase activity and are protein kinases.	.	.	GO:0004430|1-phosphatidylinositol 4-kinase activity;GO:0005524|ATP binding;GO:0043424|protein histidine kinase binding;	.	.
AT5G47910	1118	1244	859.385	595	469	2.29955	1.20135	7.7048e-19	7.24878e-17	up	yes	RBOHD	protein_coding	chr5:19397041-19402061:+	gi|15238842|ref|NP_199602.1|	4723	0	respiratory burst oxidase-D [Arabidopsis thaliana]	gi|30695322|ref|NM_124165.2|	3201	0	Arabidopsis thaliana respiratory burst oxidase-D mRNA, complete cds	Q9FIJ0	1823	0	Respiratory burst oxidase homolog protein D	.	.	.	.	pfam08030	NAD_binding_6	Ferric reductase NAD binding domain.	GO:0033500|carbohydrate homeostasis;GO:0050832|defense response to fungus;GO:0043069|negative regulation of programmed cell death;GO:0007231|osmosensory signaling pathway;GO:0072593|reactive oxygen species metabolic process;GO:0009408|response to heat;GO:0009611|response to wounding;	GO:0005794|Golgi apparatus;GO:0016021|integral component of membrane;GO:0005886|plasma membrane;	GO:0005509|calcium ion binding;GO:0016174|NAD(P)H oxidase activity;GO:0004601|peroxidase activity;	K13447	RBOH; respiratory burst oxidase [EC:1.6.3.- 1.11.1.-]
AT4G08230	230	369	217.767	136	134	2.29176	1.19646	1.21217e-06	3.99915e-05	up	yes	AT4G08230	protein_coding	chr4:5187785-5189794:-	gi|22328481|ref|NP_192563.2|	417	4e-48	glycine-rich protein [Arabidopsis thaliana]	gi|145340003|ref|NM_116892.4|	671	0	Arabidopsis thaliana glycine-rich protein mRNA, complete cds	.	.	.	.	.	.	.	.	pfam10961	DUF2763	Protein of unknown function (DUF2763). This eukaryotic family of proteins has no known function.	.	.	.	.	.
AT2G34500	226	234	167.808	124	85	2.28178	1.19016	2.6127e-06	8.06491e-05	up	yes	CYP710A1	protein_coding	chr2:14539373-14541617:-	gi|15226758|ref|NP_180997.1|	2558	0	cytochrome P450 710A1 [Arabidopsis thaliana]	gi|330250293|gb|CP002685.1|	2245	0	Arabidopsis thaliana chromosome 2, complete sequence	O64697	989	0	Cytochrome P450 710A1	SPAC19A8.04	210	4e-58	COG2124	pfam00067	p450	Cytochrome P450. Cytochrome P450s are haem-thiolate proteins involved in the oxidative degradation of various compounds. They are particularly well known for their role in the degradation of environmental toxins and mutagens. They can be divided into 4 classes, according to the method by which electrons from NAD(P)H are delivered to the catalytic site. Sequence conservation is relatively low with…	GO:0016126|sterol biosynthetic process;	GO:0016021|integral component of membrane;	GO:0000249|C-22 sterol desaturase activity;GO:0020037|heme binding;GO:0005506|iron ion binding;GO:0004497|monooxygenase activity;	K09832	CYP710A; cytochrome P450, family 710, subfamily A
AT3G11410	1588	1809	1238.86	795	746	2.28136	1.1899	3.04136e-26	3.85821e-24	up	yes	PP2CA	protein_coding	chr3:3583782-3585850:-	gi|15229745|ref|NP_187748.1|	1751	0	protein phosphatase 2CA [Arabidopsis thaliana]	gi|30681716|ref|NM_111974.3|	1639	0	Arabidopsis thaliana protein phosphatase 2CA mRNA, complete cds	P49598	679	0	Protein phosphatase 2C 37	YDL006w	122	3e-30	COG0631	pfam00481	PP2C	Protein phosphatase 2C. Protein phosphatase 2C is a Mn++ or Mg++ dependent protein serine/threonine phosphatase.	GO:0009738|abscisic acid-activated signaling pathway;GO:0009788|negative regulation of abscisic acid-activated signaling pathway;GO:0010360|negative regulation of anion channel activity;GO:0010119|regulation of stomatal movement;GO:0009737|response to abscisic acid;GO:0009409|response to cold;GO:0009414|response to water deprivation;	GO:0005829|cytosol;GO:0005634|nucleus;	GO:0046872|metal ion binding;GO:0004721|phosphoprotein phosphatase activity;GO:0019901|protein kinase binding;GO:0004722|protein serine/threonine phosphatase activity;	K14497	PP2C; protein phosphatase 2C [EC:3.1.3.16]
AT3G11840	112	88	73.0688	54	37	2.28131	1.18986	0.00133512	0.0212227	up	yes	PUB24	protein_coding	chr3:3736578-3738208:-	gi|18399375|ref|NP_566402.1|	2327	0	E3 ubiquitin-protein ligase PUB24 [Arabidopsis thaliana]	gi|222423607|dbj|AK317081.1|	1371	0	Arabidopsis thaliana AT3G11840 mRNA, partial cds, clone: RAFL22-13-O21	Q9SF15	899	0	E3 ubiquitin-protein ligase PUB24	SPAC20H4.10	53.9	7e-07	COG5113	pfam04564	U-box	U-box domain. This domain is related to the Ring finger pfam00097 but lacks the zinc binding residues.	GO:0006952|defense response;	.	GO:0016874|ligase activity;GO:0004842|ubiquitin-protein transferase activity;	.	.
AT5G66210	1042	1177	809.54	534	474	2.27891	1.18834	3.76745e-20	3.77956e-18	up	yes	CPK28	protein_coding	chr5:26456142-26459654:-	gi|15239300|ref|NP_201422.1|	2740	0	calcium-dependent protein kinase 28 [Arabidopsis thaliana]	gi|186532799|ref|NM_001126036.1|	2263	0	Arabidopsis thaliana calcium-dependent protein kinase 28 mRNA, complete cds	Q9FKW4	956	0	Calcium-dependent protein kinase 28	.	.	.	.	pfam00069	Pkinase	Protein kinase domain.	GO:0009738|abscisic acid-activated signaling pathway;GO:0035556|intracellular signal transduction;GO:0018105|peptidyl-serine phosphorylation;GO:0046777|protein autophosphorylation;	GO:0005737|cytoplasm;GO:0005634|nucleus;GO:0005886|plasma membrane;	GO:0005524|ATP binding;GO:0005509|calcium ion binding;GO:0009931|calcium-dependent protein serine/threonine kinase activity;GO:0005516|calmodulin binding;GO:0004683|calmodulin-dependent protein kinase activity;	K13412	CPK; calcium-dependent protein kinase [EC:2.7.11.1]
AT4G21390	174	173	126.826	113	46	2.26823	1.18157	0.00052896	0.00975698	up	yes	B120	protein_coding	chr4:11394295-11397726:-	gi|15234429|ref|NP_193870.1|	4255	0	G-type lectin S-receptor-like serine/threonine-protein kinase B120 [Arabidopsis thaliana]	gi|145340475|ref|NM_118259.3|	2762	0	Arabidopsis thaliana G-type lectin S-receptor-like serine/threonine-protein kinase B120 mRNA, complete cds	O81906	218	1e-57	G-type lectin S-receptor-like serine/threonine-protein kinase B120	BS_yloP_1	90.9	1e-18	COG0515	pfam07714	Pkinase_Tyr	Protein tyrosine kinase.	GO:0006952|defense response;GO:0006468|protein phosphorylation;GO:0048544|recognition of pollen;	GO:0016021|integral component of membrane;GO:0005886|plasma membrane;GO:0009506|plasmodesma;	GO:0005524|ATP binding;GO:0005516|calmodulin binding;GO:0030246|carbohydrate binding;GO:0004674|protein serine/threonine kinase activity;	.	.
AT5G02500	71147	76320	53956.2	34431	33123	2.25954	1.17603	2.1618e-66	6.85604e-64	up	yes	MED37E	protein_coding	chr5:553745-556623:-	gi|15241849|ref|NP_195870.1|	3303	0	heat shock cognate protein 70-1 [Arabidopsis thaliana]	gi|186519450|ref|NM_120328.4|	2374	0	Arabidopsis thaliana heat shock cognate protein 70-1 mRNA, complete cds	P22953	1278	0	Probable mediator of RNA polymerase II transcription subunit 37e	.	.	.	.	pfam00012	HSP70	Hsp70 protein. Hsp70 chaperones help to fold many proteins. Hsp70 assisted folding involves repeated cycles of substrate binding and release. Hsp70 activity is ATP dependent. Hsp70 proteins are made up of two regions: the amino terminus is the ATPase domain and the carboxyl terminus is the substrate binding region.	GO:0042742|defense response to bacterium;GO:0050832|defense response to fungus;GO:0098542|defense response to other organism;GO:0010187|negative regulation of seed germination;GO:0006355|regulation of transcription, DNA-templated;GO:0046686|response to cadmium ion;GO:0009409|response to cold;GO:0009408|response to heat;GO:0009615|response to virus;GO:0090332|stomatal closure;GO:0006351|transcript…	GO:0048046|apoplast;GO:0005618|cell wall;GO:0009507|chloroplast;GO:0005737|cytoplasm;GO:0005829|cytosol;GO:0022626|cytosolic ribosome;GO:0005794|Golgi apparatus;GO:0016020|membrane;GO:0005730|nucleolus;GO:0005634|nucleus;GO:0005886|plasma membrane;GO:0009506|plasmodesma;GO:0005774|vacuolar membrane;	GO:0005524|ATP binding;GO:0002020|protease binding;	K03283	HSPA1_8; heat shock 70kDa protein 1/8
AT5G63160	1173	1222	877.639	596	507	2.24913	1.16937	9.83827e-21	1.04567e-18	up	yes	BT1	protein_coding	chr5:25333172-25335570:-	gi|15242656|ref|NP_201121.1|	1782	0	BTB and TAZ domain protein 1 [Arabidopsis thaliana]	gi|186532691|ref|NM_125711.4|	1406	0	Arabidopsis thaliana BTB and TAZ domain protein 1 mRNA, complete cds	Q9FMK7	508	1e-174	BTB/POZ and TAZ domain-containing protein 1	.	.	.	.	pfam02135	zf-TAZ	TAZ zinc finger. The TAZ2 domain of CBP binds to other transcription factors such as the p53 tumor suppressor protein, E1A oncoprotein, MyoD, and GATA-1. The zinc coordinating motif that is necessary for binding to target DNA sequences consists of HCCC.	GO:0009553|embryo sac development;GO:0009555|pollen development;GO:0016567|protein ubiquitination;GO:0006355|regulation of transcription, DNA-templated;GO:0009733|response to auxin;GO:0042542|response to hydrogen peroxide;GO:0009751|response to salicylic acid;	GO:0005737|cytoplasm;GO:0005634|nucleus;	GO:0005516|calmodulin binding;GO:0004402|histone acetyltransferase activity;GO:0003712|transcription cofactor activity;GO:0008270|zinc ion binding;	.	.
AT1G09140	2770	3160	2173.22	1396	1337	2.24527	1.16689	5.67559e-33	9.0731e-31	up	yes	SR30	protein_coding	chr1:2942538-2945976:-	gi|3249109|gb|AAC24092.1|	796	6e-101	Contains similarity to pre-mRNA splicing factor (SF2), P33 subunit gb|M72709 from Homo sapiens. ESTs gb|T42588 and gb|R65514 come from this gene [Arabidopsis thaliana]	gi|186478288|ref|NM_148447.3|	1611	0	Arabidopsis thaliana serine-arginine rich RNA binding protein mRNA, complete cds	Q9XFR5	311	5e-102	Serine/arginine-rich splicing factor SR30	SPAC16.02c	69.3	5e-12	COG0724	pfam00076	RRM_1	RNA recognition motif. (a.k.a. RRM, RBD, or RNP domain). The RRM motif is probably diagnostic of an RNA binding protein. RRMs are found in a variety of RNA binding proteins, including various hnRNP proteins, proteins implicated in regulation of alternative splicing, and protein components of snRNPs. The motif also appears in a few single stranded DNA binding proteins. The RRM structure consists o…	GO:0006376|mRNA splice site selection;GO:0048024|regulation of mRNA splicing, via spliceosome;	GO:0005737|cytoplasm;GO:0035061|interchromatin granule;GO:0016607|nuclear speck;GO:0005681|spliceosomal complex;	GO:0003729|mRNA binding;GO:0000166|nucleotide binding;	K12890	SFRS1_9; splicing factor, arginine/serine-rich 1/9
AT1G56520	467	452	337.322	224	201	2.23997	1.16348	4.13564e-11	2.26516e-09	up	yes	AT1G56520	protein_coding	chr1:21174609-21179077:-	gi|334183385|ref|NP_001185252.1|	5767	0	TIR-NBS-LRR class disease resistance protein [Arabidopsis thaliana]	gi|334183384|ref|NM_001198323.1|	3624	0	Arabidopsis thaliana TIR-NBS-LRR class disease resistance protein mRNA, complete cds	Q9C7X0	55.1	4e-06	Disease resistance protein ADR2	YPCD1.26c	62.8	3e-09	COG4886	pfam01582	TIR	TIR domain. The Toll/interleukin-1 receptor (TIR) homology domain is an intracellular signalling domain found in MyD88, interleukin 1 receptor and the Toll receptor. It contains three highly-conserved regions, and mediates protein-protein interactions between the Toll-like receptors (TLRs) and signal-transduction components. TIR-like motifs are also found in plant proteins thought to be involved …	GO:0034644|cellular response to UV;GO:0009817|defense response to fungus, incompatible interaction;GO:0002229|defense response to oomycetes;GO:0007165|signal transduction;	GO:0005737|cytoplasm;	GO:0043531|ADP binding;GO:0005524|ATP binding;	.	.
AT5G37770	416	612	376.596	214	260	2.239	1.16286	9.61598e-09	4.22996e-07	up	yes	CML24	protein_coding	chr5:14997514-14999619:-	gi|15240340|ref|NP_198593.1|	755	4e-94	calcium-binding protein CML24 [Arabidopsis thaliana]	gi|332002898|gb|CP002688.1|	1098	0	Arabidopsis thaliana chromosome 5 sequence	P25070	295	2e-95	Calcium-binding protein CML24	SPAC3A12.14	101	6e-24	COG5126	pfam00226	DnaJ	DnaJ domain. DnaJ domains (J-domains) are associated with hsp70 heat-shock system and it is thought that this domain mediates the interaction. DnaJ-domain is therefore part of a chaperone (protein folding) system. The T-antigens, although not in Prosite are confirmed as DnaJ containing domains from literature.	GO:0045087|innate immune response;GO:0048574|long-day photoperiodism, flowering;GO:0009909|regulation of flower development;GO:0080164|regulation of nitric oxide metabolic process;GO:0009737|response to abscisic acid;GO:0009646|response to absence of light;GO:0009733|response to auxin;GO:0051592|response to calcium ion;GO:0009409|response to cold;GO:0009408|response to heat;GO:0042542|response to…	GO:0005886|plasma membrane;	GO:0005509|calcium ion binding;	K13448	CML; calcium-binding protein CML
AT1G56300	3068	3664	2475.51	1536	1601	2.21916	1.15001	2.12725e-29	3.05315e-27	up	yes	AT1G56300	protein_coding	chr1:21078023-21080423:-	gi|18405755|ref|NP_564716.1|	1075	1e-134	CwfJ-like protein [Arabidopsis thaliana]	gi|332189094|gb|CP002684.1|	1141	0	Arabidopsis thaliana chromosome 1 sequence	Q28C44	180	8e-47	CWF19-like protein 2	.	.	.	.	pfam04677	CwfJ_C_1	Protein similar to CwfJ C-terminus 1. This region is found in the N terminus of Schizosaccharomyces pombe protein CwfJ. CwfJ is part of the Cdc5p complex involved in mRNA splicing.	.	.	GO:0003824|catalytic activity;	K09512	DNAJB6; DnaJ homolog subfamily B member 6
AT4G03940	126	153	102.607	60	70	2.21852	1.1496	0.00017987	0.00379076	up	yes	AT4G03940	protein_coding	chr4:1873624-1875660:+	gi|15233334|ref|NP_192303.1|	1322	5e-179	uncharacterized protein [Arabidopsis thaliana]	gi|18412414|ref|NM_116632.1|	933	0	Arabidopsis thaliana uncharacterized protein mRNA, complete cds	.	.	.	.	.	.	.	.	pfam07727	RVT_2	Reverse transcriptase (RNA-dependent DNA polymerase). A reverse transcriptase gene is usually indicative of a mobile element such as a retrotransposon or retrovirus. Reverse transcriptases occur in a variety of mobile elements, including retrotransposons, retroviruses, group II introns, bacterial msDNAs, hepadnaviruses, and caulimoviruses. This Pfam entry includes reverse transcriptases not recog…	.	.	.	.	.
AT1G53170	261	355	226.843	149	140	2.20409	1.14018	3.24657e-07	1.17133e-05	up	yes	ERF8	protein_coding	chr1:19821337-19822399:-	gi|15219215|ref|NP_175725.1|	819	2e-106	ethylene-responsive transcription factor 8 [Arabidopsis thaliana]	gi|332189094|gb|CP002684.1|	1063	0	Arabidopsis thaliana chromosome 1 sequence	Q9MAI5	320	1e-107	Ethylene-responsive transcription factor 8	.	.	.	.	pfam00847	AP2	AP2 domain. This 60 amino acid residue domain can bind to DNA and is found in transcription factor proteins.	GO:0009873|ethylene-activated signaling pathway;GO:0006351|transcription, DNA-templated;	GO:0005634|nucleus;	GO:0003677|DNA binding;GO:0003700|transcription factor activity, sequence-specific DNA binding;	.	.
AT1G08460	768	911	619.341	378	412	2.19762	1.13594	6.14533e-15	4.64753e-13	up	yes	HDA8	protein_coding	chr1:2672198-2674721:+	gi|18390898|ref|NP_563817.1|	1817	0	histone deacetylase 8 [Arabidopsis thaliana]	gi|332189094|gb|CP002684.1|	1804	0	Arabidopsis thaliana chromosome 1 sequence	Q94EJ2	186	9e-51	Histone deacetylase 8	PA3774	139	1e-34	COG0123	pfam00850	Hist_deacetyl	Histone deacetylase domain. Histones can be reversibly acetylated on several lysine residues. Regulation of transcription is caused in part by this mechanism. Histone deacetylases catalyse the removal of the acetyl group. Histone deacetylases are related to other proteins.	GO:0006355|regulation of transcription, DNA-templated;GO:0006351|transcription, DNA-templated;	GO:0005634|nucleus;	GO:0032041|NAD-dependent histone deacetylase activity (H3-K14 specific);	.	.
AT3G52430	517	466	363.455	246	219	2.19069	1.13138	8.38114e-11	4.49042e-09	up	yes	PAD4	protein_coding	chr3:19431095-19434450:+	gi|149939695|gb|ABR46054.1|	2804	0	phytoalexin deficient 4 [Arabidopsis thaliana]	gi|42565860|ref|NM_115103.3|	1932	0	Arabidopsis thaliana protein PHYTOALEXIN DEFICIENT 4 mRNA, complete cds	Q9S745	1085	0	Lipase-like PAD4	.	.	.	.	pfam01764	Lipase_3	Lipase (class 3).	GO:0010618|aerenchyma formation;GO:0071327|cellular response to trehalose stimulus;GO:0009816|defense response to bacterium, incompatible interaction;GO:0002213|defense response to insect;GO:0009873|ethylene-activated signaling pathway;GO:0010150|leaf senescence;GO:0016042|lipid catabolic process;GO:0031348|negative regulation of defense response;GO:0010105|negative regulation of ethylene-activat…	GO:0005737|cytoplasm;GO:0005634|nucleus;	GO:0016298|lipase activity;GO:0016740|transferase activity;	.	.
AT4G32480	492	441	345.283	208	234	2.18534	1.12785	3.79313e-10	1.89301e-08	up	yes	AT4G32480	protein_coding	chr4:15676240-15677977:+	gi|15236814|ref|NP_194974.1|	1531	0	uncharacterized protein [Arabidopsis thaliana]	gi|145351422|ref|NM_119400.2|	1145	0	Arabidopsis thaliana uncharacterized protein mRNA, complete cds	.	.	.	.	.	.	.	.	pfam04720	DUF506	Protein of unknown function (DUF506). Family of uncharacterized plant proteins.	.	.	.	.	.
AT1G13640	1835	1911	1385.54	935	842	2.18303	1.12633	1.34188e-26	1.73588e-24	up	yes	PI4KG6	protein_coding	chr1:4677004-4679862:-	gi|18394020|ref|NP_563930.1|	3155	0	phosphatidylinositol 4-kinase gamma 6 [Arabidopsis thaliana]	gi|145335657|ref|NM_101234.3|	2489	0	Arabidopsis thaliana phosphatidylinositol 4-kinase gamma 6 mRNA, complete cds	Q8W4R8	1219	0	Phosphatidylinositol 4-kinase gamma 6	.	.	.	.	pfam00454	PI3_PI4_kinase	Phosphatidylinositol 3- and 4-kinase. Some members of this family probably do not have lipid kinase activity and are protein kinases.	.	.	GO:0004430|1-phosphatidylinositol 4-kinase activity;GO:0005524|ATP binding;	.	.
AT1G73500	314	264	214.173	142	133	2.17829	1.1232	3.43965e-07	1.23645e-05	up	yes	MKK9	protein_coding	chr1:27639091-27640643:-	gi|15219482|ref|NP_177492.1|	1434	0	MAP kinase kinase 9 [Arabidopsis thaliana]	gi|332189094|gb|CP002684.1|	1553	0	Arabidopsis thaliana chromosome 1 sequence	Q9FX43	556	0	Mitogen-activated protein kinase kinase 9	.	.	.	.	pfam00069	Pkinase	Protein kinase domain.	GO:0010120|camalexin biosynthetic process;GO:0009693|ethylene biosynthetic process;GO:0009873|ethylene-activated signaling pathway;GO:0010150|leaf senescence;GO:0045893|positive regulation of transcription, DNA-templated;GO:0046777|protein autophosphorylation;GO:0009620|response to fungus;GO:0009651|response to salt stress;GO:0009611|response to wounding;	GO:0005737|cytoplasm;GO:0005634|nucleus;	GO:0005524|ATP binding;GO:0004708|MAP kinase kinase activity;GO:0030295|protein kinase activator activity;GO:0004674|protein serine/threonine kinase activity;GO:0004702|receptor signaling protein serine/threonine kinase activity;	.	.
AT1G20640	1501	1730	1196.09	776	762	2.17353	1.12004	7.16015e-23	8.09139e-21	up	yes	NLP4	protein_coding	chr1:7154410-7158287:+	gi|15217991|ref|NP_173488.1|	4003	0	nodule inception protein-like protein 4 [Arabidopsis thaliana]	gi|22329694|ref|NM_101915.2|	3068	0	Arabidopsis thaliana nodule inception protein-like protein 4 mRNA, complete cds	Q9LE38	1546	0	Protein NLP4	.	.	.	.	pfam02042	RWP-RK	RWP-RK domain. This domain is named RWP-RK after a conserved motif at the C terminus of the presumed domain. The domain is found in algal minus dominance proteins as well as plant proteins involved in nitrogen-controlled development.	GO:0006351|transcription, DNA-templated;	GO:0005634|nucleus;	GO:0003677|DNA binding;GO:0003700|transcription factor activity, sequence-specific DNA binding;	.	.
AT5G51630	641	649	478.163	327	289	2.16904	1.11705	2.46164e-13	1.60276e-11	up	yes	AT5G51630	protein_coding	chr5:20969128-20975940:+	gi|9758205|dbj|BAB08679.1|	6173	0	disease resistance protein; strong similarity to TMV resistance protein N [Arabidopsis thaliana]	gi|334188320|ref|NM_001203587.1|	4110	0	Arabidopsis thaliana TIR-NBS-LRR class disease resistance protein mRNA, complete cds	O23530	253	5e-67	Protein SUPPRESSOR OF npr1-1, CONSTITUTIVE 1	RSp0875	73.9	3e-12	COG4886	pfam13839	PC-Esterase	GDSL/SGNH-like Acyl-Esterase family found in Pmr5 and Cas1p. The PC-Esterase family is comprised of Cas1p, the Homo sapiens C7orf58, Arabidopsis thaliana PMR5 and a group of plant freezing resistance/coldacclimatization proteins typified by Arabidopsis thaliana ESKIMO1. animal FAM55D proteins, and animal FAM113 proteins. The PC-Esterase family has features that are both similar and different from…	GO:0042742|defense response to bacterium;GO:0009733|response to auxin;GO:0009862|systemic acquired resistance, salicylic acid mediated signaling pathway;	GO:0005737|cytoplasm;GO:0005829|cytosol;GO:0005783|endoplasmic reticulum;GO:0043231|intracellular membrane-bounded organelle;GO:0005634|nucleus;	GO:0043531|ADP binding;GO:0005524|ATP binding;GO:0000166|nucleotide binding;	.	.
AT5G49910	11847	13178	9281.87	5700	6272	2.1616	1.1121	7.31692e-39	1.3446e-36	up	yes	HSP70-7	protein_coding	chr5:20303334-20306469:+	gi|15240578|ref|NP_199802.1|	3586	0	heat shock protein 70-2 [Arabidopsis thaliana]	gi|145359060|ref|NM_124369.3|	2387	0	Arabidopsis thaliana heat shock protein 70-2 mRNA, complete cds	Q9LTX9	1380	0	Heat shock 70 kDa protein 7, chloroplastic	sll0170	877	0	COG0443	pfam00012	HSP70	Hsp70 protein. Hsp70 chaperones help to fold many proteins. Hsp70 assisted folding involves repeated cycles of substrate binding and release. Hsp70 activity is ATP dependent. Hsp70 proteins are made up of two regions: the amino terminus is the ATPase domain and the carboxyl terminus is the substrate binding region.	GO:0006457|protein folding;GO:0045036|protein targeting to chloroplast;GO:0046686|response to cadmium ion;GO:0009408|response to heat;	GO:0048046|apoplast;GO:0009507|chloroplast;GO:0009941|chloroplast envelope;GO:0009570|chloroplast stroma;GO:0009532|plastid stroma;GO:0009579|thylakoid;	GO:0005524|ATP binding;	K03283	HSPA1_8; heat shock 70kDa protein 1/8
AT3G05360	173	171	127.665	94	71	2.16096	1.11167	6.10496e-05	0.00144455	up	yes	RLP30	protein_coding	chr3:1530668-1533361:-	gi|15229973|ref|NP_187187.1|	3846	0	receptor like protein 30 [Arabidopsis thaliana]	gi|332640072|gb|CP002686.1|	2694	0	Arabidopsis thaliana chromosome 3, complete sequence	Q9MA83	1463	0	Receptor like protein 30	RSp0842	70.1	2e-11	COG4886	pfam13855	LRR_8	Leucine rich repeat.	GO:0010204|defense response signaling pathway, resistance gene-independent;GO:0050832|defense response to fungus;GO:0032491|detection of molecule of fungal origin;GO:0009620|response to fungus;GO:0002237|response to molecule of bacterial origin;GO:0002238|response to molecule of fungal origin;GO:0002240|response to molecule of oomycetes origin;	GO:0016021|integral component of membrane;GO:0005886|plasma membrane;	.	.	.
AT1G72900	371	415	291.934	193	185	2.15198	1.10566	3.45852e-09	1.58151e-07	up	yes	AT1G72900	protein_coding	chr1:27432178-27433782:+	gi|15218623|ref|NP_177433.1|	1781	0	Toll-Interleukin-Resistance domain-containing protein [Arabidopsis thaliana]	gi|145337466|ref|NM_105948.3|	1363	0	Arabidopsis thaliana Toll-Interleukin-Resistance domain-containing protein mRNA, complete cds	Q9SSN3	226	5e-70	Toll/interleukin-1 receptor-like protein	.	.	.	.	pfam01582	TIR	TIR domain. The Toll/interleukin-1 receptor (TIR) homology domain is an intracellular signalling domain found in MyD88, interleukin 1 receptor and the Toll receptor. It contains three highly-conserved regions, and mediates protein-protein interactions between the Toll-like receptors (TLRs) and signal-transduction components. TIR-like motifs are also found in plant proteins thought to be involved …	GO:0006952|defense response;GO:0007165|signal transduction;	GO:0005737|cytoplasm;GO:0009506|plasmodesma;	.	.	.
AT5G03230	562	760	491.603	301	338	2.13753	1.09594	2.17786e-10	1.12103e-08	up	yes	AT5G03230	protein_coding	chr5:769438-770563:+	gi|15242683|ref|NP_195943.1|	639	3e-79	uncharacterized protein [Arabidopsis thaliana]	gi|332002898|gb|CP002688.1|	1126	0	Arabidopsis thaliana chromosome 5 sequence	.	.	.	.	.	.	.	.	pfam04520	Senescence_reg	Senescence regulator. This protein regulates the expression of proteins associated with leaf senescence in plants.	.	.	.	.	.
AT1G49860	965	1088	764.593	514	482	2.13333	1.09311	2.7585e-17	2.45431e-15	up	yes	GSTF14	protein_coding	chr1:18458526-18459969:+	gi|15222832|ref|NP_175408.1|	1352	0	glutathione S-transferase (class phi) 14 [Arabidopsis thaliana]	gi|145336565|ref|NM_103873.4|	985	0	Arabidopsis thaliana glutathione S-transferase (class phi) 14 mRNA, complete cds	Q9C6C8	525	0	Glutathione S-transferase F14	.	.	.	.	pfam00043	GST_C	Glutathione S-transferase, C-terminal domain. GST conjugates reduced glutathione to a variety of targets including S-crystallin from squid, the eukaryotic elongation factor 1-gamma, the HSP26 family of stress-related proteins and auxin-regulated proteins in plants. Stringent starvation proteins in Escherichia coli are also included in the alignment but are not known to have GST activity. The glut…	GO:0006749|glutathione metabolic process;GO:0009636|response to toxic substance;GO:0009407|toxin catabolic process;	GO:0005737|cytoplasm;GO:0005829|cytosol;	GO:0004364|glutathione transferase activity;	K00799	GST, gst; glutathione S-transferase [EC:2.5.1.18]
AT4G01540	157	172	122.548	98	62	2.13193	1.09216	0.000215335	0.00443829	up	yes	NAC68	protein_coding	chr4:670483-672789:-	gi|79459641|ref|NP_192063.2|	2286	0	NAC with transmembrane motif1 [Arabidopsis thaliana]	gi|145339891|ref|NM_116384.3|	1582	0	Arabidopsis thaliana NAC with transmembrane motif1 mRNA, complete cds	A8MQY1	202	1e-56	NAC domain-containing protein 68	.	.	.	.	pfam02365	NAM	No apical meristem (NAM) protein. This is a family of no apical meristem (NAM) proteins these are plant development proteins. Mutations in NAM result in the failure to develop a shoot apical meristem in petunia embryos. NAM is indicated as having a role in determining positions of meristems and primordial. One member of this family NAP (NAC-like, activated by AP3/PI) is encoded by the target gene…	GO:0009736|cytokinin-activated signaling pathway;GO:0009965|leaf morphogenesis;GO:0045893|positive regulation of transcription, DNA-templated;GO:0051302|regulation of cell division;GO:0006351|transcription, DNA-templated;	GO:0005789|endoplasmic reticulum membrane;GO:0016021|integral component of membrane;GO:0031965|nuclear membrane;GO:0005634|nucleus;	GO:0003677|DNA binding;GO:0003700|transcription factor activity, sequence-specific DNA binding;	.	.
AT1G03940	143	118	97.3957	68	59	2.13069	1.09132	0.000513489	0.00950729	up	yes	3AT1	protein_coding	chr1:1009228-1011145:-	gi|15219594|ref|NP_171890.1|	2512	0	coumaroyl-CoA:anthocyanidin 3-O-glucoside-6"-O-coumaroyltransferase 1 [Arabidopsis thaliana]	gi|332189094|gb|CP002684.1|	1918	0	Arabidopsis thaliana chromosome 1 sequence	Q9ZWB4	972	0	Coumaroyl-CoA:anthocyanidin 3-O-glucoside-6''-O-coumaroyltransferase 1	.	.	.	.	pfam02458	Transferase	Transferase family. This family includes a number of transferase enzymes. These include anthranilate N-hydroxycinnamoyl/benzoyltransferase that catalyses the first committed reaction of phytoalexin biosynthesis. Deacetylvindoline 4-O-acetyltransferase EC:2.3.1.107 catalyses the last step in vindoline biosynthesis is also a member of this family. The motif HXXXD is probably part of the active site…	.	.	GO:0016747|transferase activity, transferring acyl groups other than amino-acyl groups;	.	.
AT4G29330	745	936	626.398	423	395	2.1258	1.08801	2.35341e-13	1.54251e-11	up	yes	DER1	protein_coding	chr4:14444553-14447237:+	gi|22329014|ref|NP_194662.2|	1253	1e-168	derlin-1 [Arabidopsis thaliana]	gi|145348685|ref|NM_119078.4|	1082	0	Arabidopsis thaliana derlin-1 mRNA, complete cds	Q8VZU9	407	2e-139	Derlin-1	ECU11g1920	89.4	1e-18	COG5291	pfam04511	DER1	Der1-like family. The endoplasmic reticulum (ER) of the yeast Saccharomyces cerevisiae contains of proteolytic system able to selectively degrade misfolded lumenal secretory proteins. For examination of the components involved in this degradation process, mutants were isolated. They could be divided into four complementation groups. The mutations led to stabilisation of two different substrates f…	.	GO:0005789|endoplasmic reticulum membrane;GO:0016021|integral component of membrane;	.	K13989	DERL2_3; Derlin-2/3
AT5G03340	1304	1264	958.415	651	601	2.12455	1.08716	2.84791e-20	2.90148e-18	up	yes	CDC48E	protein_coding	chr5:809830-813293:-	gi|11265361|pir||T48355	4026	0	transitional endoplasmic reticulum ATPase - Arabidopsis thaliana	gi|30679993|ref|NM_120412.2|	2671	0	Arabidopsis thaliana cell division control protein 48C mRNA, complete cds	Q9LZF6	1530	0	Cell division control protein 48 homolog E	YDL126c	1112	0	COG0464	pfam00004	AAA	ATPase family associated with various cellular activities (AAA). AAA family proteins often perform chaperone-like functions that assist in the assembly, operation, or disassembly of protein complexes.	GO:0007049|cell cycle;GO:0051301|cell division;GO:0015031|protein transport;	GO:0005618|cell wall;GO:0005856|cytoskeleton;GO:0005829|cytosol;GO:0005794|Golgi apparatus;GO:0005634|nucleus;GO:0009524|phragmoplast;	GO:0005524|ATP binding;GO:0016787|hydrolase activity;	K13525	VCP, CDC48; transitional endoplasmic reticulum ATPase
AT2G21130	1275	1416	1004.94	616	699	2.11621	1.08148	1.95225e-18	1.80221e-16	up	yes	CYP19-2	protein_coding	chr2:9055398-9056481:-	gi|15226467|ref|NP_179709.1|	829	6e-108	peptidyl-prolyl cis-trans isomerase CYP19-2 [Arabidopsis thaliana]	gi|330250293|gb|CP002685.1|	1084	0	Arabidopsis thaliana chromosome 2, complete sequence	Q9SKQ0	323	3e-109	Peptidyl-prolyl cis-trans isomerase CYP19-2	slr1251	223	1e-70	COG0652	pfam00160	Pro_isomerase	Cyclophilin type peptidyl-prolyl cis-trans isomerase/CLD. The peptidyl-prolyl cis-trans isomerases, also known as cyclophilins, share this domain of about 109 amino acids. Cyclophilins have been found in all organisms studied so far and catalyse peptidyl-prolyl isomerization during which the peptide bond preceding proline (the peptidyl-prolyl bond) is stabilized in the cis conformation. Mammalian…	GO:0006457|protein folding;	GO:0005829|cytosol;GO:0005886|plasma membrane;	GO:0042277|peptide binding;GO:0003755|peptidyl-prolyl cis-trans isomerase activity;	K01802	E5.2.1.8; peptidylprolyl isomerase [EC:5.2.1.8]
AT1G10230	331	391	269.646	159	194	2.11401	1.07998	1.16695e-07	4.42115e-06	up	yes	ASK18	protein_coding	chr1:3355675-3356151:+	gi|18391128|ref|NP_563864.1|	755	7e-100	SKP1-like protein 18 [Arabidopsis thaliana]	gi|332189094|gb|CP002684.1|	477	0	Arabidopsis thaliana chromosome 1 sequence	Q9SY65	292	2e-100	SKP1-like protein 18	SPBC409.05	129	7e-37	COG5201	pfam01466	Skp1	Skp1 family, dimerization domain.	GO:0016567|protein ubiquitination;GO:0006511|ubiquitin-dependent protein catabolic process;	GO:0005634|nucleus;	.	K03094	SKP1, CBF3D; S-phase kinase-associated protein 1
AT3G11820	923	980	711.113	511	422	2.11281	1.07916	2.78005e-15	2.16921e-13	up	yes	SYP121	protein_coding	chr3:3729305-3731251:-	gi|15229865|ref|NP_187788.1|	1464	0	syntaxin-121 [Arabidopsis thaliana]	gi|30681896|ref|NM_112015.2|	1524	0	Arabidopsis thaliana syntaxin-121 mRNA, complete cds	Q9ZSD4	565	0	Syntaxin-121	SPCC825.03c	65.1	7e-11	COG5074	pfam05739	SNARE	SNARE domain. Most if not all vesicular membrane fusion events in eukaryotic cells are believed to be mediated by a conserved fusion machinery, the SNARE [soluble N-ethylmaleimide-sensitive factor (NSF) attachment protein (SNAP) receptors] machinery. The SNARE domain is thought to act as a protein-protein interaction module in the assembly of a SNARE protein complex.	GO:0006952|defense response;GO:0050832|defense response to fungus;GO:0006887|exocytosis;GO:0072660|maintenance of protein location in plasma membrane;GO:0031348|negative regulation of defense response;GO:0006612|protein targeting to membrane;GO:0072661|protein targeting to plasma membrane;GO:0010119|regulation of stomatal movement;GO:0009737|response to abscisic acid;GO:0009620|response to fungus…	GO:0009504|cell plate;GO:0016021|integral component of membrane;GO:0005886|plasma membrane;GO:0009506|plasmodesma;GO:0031201|SNARE complex;GO:0005802|trans-Golgi network;	GO:0043495|protein anchor;GO:0000149|SNARE binding;	K08486	STX1B_2_3; syntaxin 1B/2/3
AT3G10820	208	245	169.485	113	110	2.10171	1.07156	7.92159e-06	0.000225742	up	yes	MED26A	protein_coding	chr3:3387078-3391003:+	gi|334185233|ref|NP_001189856.1|	2955	0	probable mediator of RNA polymerase II transcription subunit 26a [Arabidopsis thaliana]	gi|334185232|ref|NM_001202927.1|	2211	0	Arabidopsis thaliana probable mediator of RNA polymerase II transcription subunit 26a mRNA, complete cds	F4J4Y5	1142	0	Probable mediator of RNA polymerase II transcription subunit 26a	.	.	.	.	pfam08711	Med26	TFIIS helical bundle-like domain. Mediator is a large complex of up to 33 proteins that is conserved from plants to fungi to humans - the number and representation of individual subunits varying with species {1-2]. It is arranged into four different sections, a core, a head, a tail and a kinase-activity part, and the number of subunits within each of these is what varies with species. Overall, Me…	GO:0006355|regulation of transcription, DNA-templated;GO:0006368|transcription elongation from RNA polymerase II promoter;	GO:0070449|elongin complex;	GO:0003677|DNA binding;GO:0003746|translation elongation factor activity;	.	.
AT1G63750	222	299	194.759	165	92	2.10123	1.07124	8.05422e-05	0.00186757	up	yes	AT1G63750	protein_coding	chr1:23650840-23655453:+	gi|145326644|ref|NP_001077769.1|	5795	0	TIR-NBS-LRR class disease resistance protein [Arabidopsis thaliana]	gi|186492852|ref|NM_105052.4|	4340	0	Arabidopsis thaliana TIR-NBS-LRR class disease resistance protein mRNA, complete cds	Q9CAK1	947	0	Disease resistance protein RML1B	RSp0842	61.2	1e-08	COG4886	pfam01582	TIR	TIR domain. The Toll/interleukin-1 receptor (TIR) homology domain is an intracellular signalling domain found in MyD88, interleukin 1 receptor and the Toll receptor. It contains three highly-conserved regions, and mediates protein-protein interactions between the Toll-like receptors (TLRs) and signal-transduction components. TIR-like motifs are also found in plant proteins thought to be involved …	GO:0050832|defense response to fungus;GO:0007165|signal transduction;	.	GO:0043531|ADP binding;GO:0005524|ATP binding;	.	.
AT5G46710	182	246	160.148	103	108	2.09665	1.06809	3.00311e-05	0.000767882	up	yes	AT5G46710	protein_coding	chr5:18952603-18954692:-	gi|15237491|ref|NP_199483.1|	1070	2e-143	PLATZ transcription factor family protein [Arabidopsis thaliana]	gi|145358933|ref|NM_124041.3|	1112	0	Arabidopsis thaliana PLATZ transcription factor family protein mRNA, complete cds	.	.	.	.	.	.	.	.	pfam04640	PLATZ	PLATZ transcription factor. Plant AT-rich sequence and zinc-binding proteins (PLATZ) are zinc dependant DNA binding proteins. They bind to AT rich sequences and functions in transcriptional repression.	.	.	.	.	.
AT5G03380	2879	3185	2271.91	1616	1382	2.09458	1.06666	3.75531e-26	4.73338e-24	up	yes	HIPP06	protein_coding	chr5:832035-834549:-	gi|15242741|ref|NP_195958.1|	1127	2e-147	heavy metal transport/detoxification domain-containing protein [Arabidopsis thaliana]	gi|145357591|ref|NM_120417.3|	1586	0	Arabidopsis thaliana heavy metal transport/detoxification domain-containing protein mRNA, complete cds	Q9LZF1	421	1e-140	Heavy metal-associated isoprenylated plant protein 6	.	.	.	.	pfam00403	HMA	Heavy-metal-associated domain.	GO:0046916|cellular transition metal ion homeostasis;GO:0030001|metal ion transport;	GO:0005737|cytoplasm;	GO:0046914|transition metal ion binding;	.	.
AT3G06345	1015	868	706.805	477	456	2.09141	1.06448	2.37386e-14	1.67302e-12	up	yes	AT3G06345	miRNA	chr3:14196774-14197147:+	gi|4589971|gb|AAD26488.1|	348	5e-40	unknown protein [Arabidopsis thaliana]	gi|667477524|tpe|LM611601.1|	374	0	TPA: Arabidopsis thaliana microRNA ath-MIR5642a precursor	.	.	.	.	.	.	.	.	pfam03378	CAS_CSE1	CAS/CSE protein, C-terminus. Mammalian cellular apoptosis susceptibility (CAS) proteins are homologous to the yeast chromosome-segregation protein, CSE1. This family aligns the C-terminal halves (approximately). CAS is involved in both cellular apoptosis and proliferation. Apoptosis is inhibited in CAS-depleted cells, while the expression of CAS correlates to the degree of cellular proliferation.…	.	.	.	.	.
AT3G09830	274	324	224.164	144	152	2.08945	1.06312	6.07272e-07	2.10968e-05	up	yes	AT3G09830	protein_coding	chr3:3016490-3019103:+	gi|222423927|dbj|BAH19927.1|	2116	0	AT3G09830 [Arabidopsis thaliana]	gi|30681031|ref|NM_111818.3|	1911	0	Arabidopsis thaliana protein kinase family protein mRNA, complete cds	Q9LFP7	365	1e-116	Probable receptor-like protein kinase At5g15080	.	.	.	.	pfam00069	Pkinase	Protein kinase domain.	.	GO:0016021|integral component of membrane;GO:0005886|plasma membrane;	GO:0005524|ATP binding;GO:0004674|protein serine/threonine kinase activity;	.	.
AT2G24550	1013	1037	769.104	551	466	2.08817	1.06224	4.48763e-16	3.72322e-14	up	yes	AT2G24550	protein_coding	chr2:10427856-10429487:-	gi|240254521|ref|NP_565573.4|	727	4e-90	uncharacterized protein [Arabidopsis thaliana]	gi|240254520|ref|NM_128016.5|	1113	0	Arabidopsis thaliana uncharacterized protein mRNA, complete cds	.	.	.	.	.	.	.	.	pfam10324	7TM_GPCR_Srw	Serpentine type 7TM GPCR chemoreceptor Srw. Chemoreception is mediated in Caenorhabditis elegans by members of the seven-transmembrane G-protein-coupled receptor class (7TM GPCRs) of proteins which are of the serpentine type. Srw is a solo family amongst the superfamilies of chemoreceptors. Chemoperception is one of the central senses of soil nematodes like C. elegans which are otherwise 'blind' …	.	.	.	.	.
AT2G33590	641	877	569.626	408	348	2.07712	1.05458	2.47125e-10	1.25887e-08	up	yes	AT2G33590	protein_coding	chr2:14224268-14226636:+	gi|15226134|ref|NP_180917.1|	1560	0	cinnamoyl-CoA:NADP oxidoreductase-like 1 [Arabidopsis thaliana]	gi|42569594|ref|NM_128919.3|	1557	0	Arabidopsis thaliana cinnamoyl-CoA:NADP oxidoreductase-like 1 mRNA, complete cds	Q6K9A2	233	1e-69	Cinnamoyl-CoA reductase 1	mll1975	106	2e-24	COG0451	pfam01370	Epimerase	NAD dependent epimerase/dehydratase family. This family of proteins utilize NAD as a cofactor. The proteins in this family use nucleotide-sugar substrates for a variety of chemical reactions.	GO:0006952|defense response;GO:0009809|lignin biosynthetic process;	GO:0005737|cytoplasm;	GO:0016621|cinnamoyl-CoA reductase activity;GO:0050662|coenzyme binding;	.	.
AT1G42990	846	876	647.384	429	430	2.075	1.05311	3.00076e-15	2.32299e-13	up	yes	BZIP60	protein_coding	chr1:16135723-16137463:-	gi|15217559|ref|NP_174998.1|	1159	3e-155	bZIP transcription factor 60 [Arabidopsis thaliana]	gi|30693614|ref|NM_103458.2|	1102	0	Arabidopsis thaliana bZIP transcription factor 60 mRNA, complete cds	Q9C7S0	451	2e-156	bZIP transcription factor 60	.	.	.	.	pfam07716	bZIP_2	Basic region leucine zipper.	GO:0030968|endoplasmic reticulum unfolded protein response;GO:0002376|immune system process;GO:0010200|response to chitin;GO:0006351|transcription, DNA-templated;	GO:0005789|endoplasmic reticulum membrane;GO:0016021|integral component of membrane;GO:0005634|nucleus;	GO:0043565|sequence-specific DNA binding;GO:0003700|transcription factor activity, sequence-specific DNA binding;	.	.
AT5G24590	870	985	697.751	516	413	2.06807	1.04828	2.27668e-13	1.50222e-11	up	yes	NAC091	protein_coding	chr5:8416375-8419076:-	gi|30689531|ref|NP_197847.3|	2221	0	TCV-interacting protein [Arabidopsis thaliana]	gi|30689530|ref|NM_122367.3|	1824	0	Arabidopsis thaliana TCV-interacting protein mRNA, complete cds	Q9LKG8	859	0	NAC domain-containing protein 91	.	.	.	.	pfam02365	NAM	No apical meristem (NAM) protein. This is a family of no apical meristem (NAM) proteins these are plant development proteins. Mutations in NAM result in the failure to develop a shoot apical meristem in petunia embryos. NAM is indicated as having a role in determining positions of meristems and primordial. One member of this family NAP (NAC-like, activated by AP3/PI) is encoded by the target gene…	GO:0051607|defense response to virus;GO:0002230|positive regulation of defense response to virus by host;GO:0002237|response to molecule of bacterial origin;GO:0009615|response to virus;GO:0006351|transcription, DNA-templated;GO:0016032|viral process;	GO:0012505|endomembrane system;GO:0016021|integral component of membrane;GO:0005634|nucleus;	GO:0003677|DNA binding;GO:0003713|transcription coactivator activity;GO:0003700|transcription factor activity, sequence-specific DNA binding;GO:0044212|transcription regulatory region DNA binding;	.	.
AT5G44005	137	213	131.54	78	97	2.06434	1.04568	0.000421099	0.00801555	up	yes	AT5G44005	protein_coding	chr5:17704843-17705793:-	gi|42573569|ref|NP_974881.1|	411	7e-47	uncharacterized protein [Arabidopsis thaliana]	gi|332002898|gb|CP002688.1|	951	0	Arabidopsis thaliana chromosome 5 sequence	.	.	.	.	.	.	.	.	pfam13962	PGG	Domain of unknown function. The PGG domain is named for the highly conserved sequence motif found at the startt of the domain. The function is not known.	.	.	.	.	.
AT2G41640	175	96	102.535	73	64	2.05476	1.03897	0.00263861	0.0375759	up	yes	AT2G41640	protein_coding	chr2:17360374-17363788:+	gi|18405766|ref|NP_565952.1|	2378	0	Glycosyltransferase family 61 protein [Arabidopsis thaliana]	gi|334184860|ref|NM_001202799.1|	2496	0	Arabidopsis thaliana Glycosyltransferase family 61 protein mRNA, complete cds	A0JND3	79.3	4e-14	EGF domain-specific O-linked N-acetylglucosamine transferase	.	.	.	.	pfam04577	DUF563	Protein of unknown function (DUF563). Family of uncharacterized proteins.	GO:0006493|protein O-linked glycosylation;	GO:0005788|endoplasmic reticulum lumen;	GO:0016262|protein N-acetylglucosaminyltransferase activity;	K18134	EOGT; protein O-GlcNAc transferase [EC:2.4.1.255]
AT1G80820	165	192	134.596	95	85	2.05281	1.0376	9.76295e-05	0.00220908	up	yes	CCR2	protein_coding	chr1:30370474-30372799:+	gi|15220833|ref|NP_178197.1|	1582	0	cinnamoyl-CoA reductase [Arabidopsis thaliana]	gi|332189094|gb|CP002684.1|	1470	0	Arabidopsis thaliana chromosome 1 sequence	Q9SAH9	488	2e-166	Cinnamoyl-CoA reductase 2	L161121	87.4	9e-18	COG0451	pfam01370	Epimerase	NAD dependent epimerase/dehydratase family. This family of proteins utilize NAD as a cofactor. The proteins in this family use nucleotide-sugar substrates for a variety of chemical reactions.	GO:0007623|circadian rhythm;GO:0006952|defense response;GO:0042754|negative regulation of circadian rhythm;GO:0009699|phenylpropanoid biosynthetic process;GO:0009409|response to cold;	.	GO:0016621|cinnamoyl-CoA reductase activity;GO:0050662|coenzyme binding;	K09753	CCR; cinnamoyl-CoA reductase [EC:1.2.1.44]
AT1G35660	525	553	406.766	274	270	2.05115	1.03643	1.09746e-10	5.84804e-09	up	yes	AT1G35660	protein_coding	chr1:13192608-13198142:+	gi|8778377|gb|AAF79385.1|AC007887_44	7188	0	F15O4.11 [Arabidopsis thaliana]	gi|240254206|ref|NM_103268.4|	4447	0	Arabidopsis thaliana uncharacterized protein mRNA, complete cds	Q3B7T1	162	1e-38	Erythroid differentiation-related factor 1	.	.	.	.	pfam05764	YL1	YL1 nuclear protein. The proteins in this family are designated YL1. These proteins have been shown to be DNA-binding and may be a transcription factor.	GO:0006355|regulation of transcription, DNA-templated;GO:0006351|transcription, DNA-templated;	GO:0005634|nucleus;	.	.	.
AT1G69840	787	885	630.868	415	429	2.04947	1.03525	7.11563e-14	4.89212e-12	up	yes	HIR2	protein_coding	chr1:26293588-26295922:-	gi|15222481|ref|NP_177142.1|	1423	0	Hypersensitive-induced response protein 2 [Arabidopsis thaliana]	gi|186494247|ref|NM_202387.3|	1563	0	Arabidopsis thaliana Hypersensitive-induced response protein 2 mRNA, complete cds	Q9CAR7	552	0	Hypersensitive-induced response protein 2	SP2156	215	7e-65	COG0330	pfam01145	Band_7	SPFH domain / Band 7 family. This family has been called SPFH, Band 7 or PHB domain. Recent phylogenetic analysis has shown this domain to be a slipin or Stomatin-like integral membrane domain conserved from protozoa to mammals.	.	GO:0009507|chloroplast;GO:0005886|plasma membrane;GO:0009506|plasmodesma;GO:0005774|vacuolar membrane;GO:0005773|vacuole;	GO:0043424|protein histidine kinase binding;	.	.
AT5G38280	160	164	122.314	96	68	2.04797	1.0342	0.000296339	0.00592167	up	yes	PR5K	protein_coding	chr5:15293048-15297611:-	gi|15240873|ref|NP_198644.1|	3523	0	PR5-like receptor kinase [Arabidopsis thaliana]	gi|18421741|ref|NM_123189.1|	2316	0	Arabidopsis thaliana PR5-like receptor kinase mRNA, complete cds	F4KA51	429	1e-137	LEAF RUST 10 DISEASE-RESISTANCE LOCUS RECEPTOR-LIKE PROTEIN KINASE-like 2.3	lin1934_1	99.8	1e-21	COG0515	pfam00314	Thaumatin	Thaumatin family.	.	GO:0016021|integral component of membrane;	GO:0005524|ATP binding;GO:0030247|polysaccharide binding;GO:0004674|protein serine/threonine kinase activity;	.	.
AT1G25400	163	131	111.232	70	79	2.04376	1.03122	0.000530911	0.00978379	up	yes	AT1G25400	protein_coding	chr1:8911096-8912822:-	gi|18395663|ref|NP_564234.1|	1117	1e-146	uncharacterized protein [Arabidopsis thaliana]	gi|332189094|gb|CP002684.1|	1727	0	Arabidopsis thaliana chromosome 1 sequence	.	.	.	.	.	.	.	.	pfam14296	O-ag_pol_Wzy	O-antigen polysaccharide polymerase Wzy. This family includes O-antigen polysaccharide polymerases. These enzymes link O-units via a glycosidic linkage to form a long O-antigen. These enzymes vary in specificity and sequence.	.	.	.	.	.
AT5G37260	725	898	612.684	430	392	2.04284	1.03058	3.72462e-12	2.21931e-10	up	yes	RVE2	protein_coding	chr5:14751344-14753088:-	gi|15240172|ref|NP_198542.1|	1238	1e-168	MYB family transcription factor Circadian 1 [Arabidopsis thaliana]	gi|186527101|ref|NM_123085.3|	980	0	Arabidopsis thaliana MYB family transcription factor Circadian 1 mRNA, complete cds	F4K5X6	481	5e-170	Protein REVEILLE 2	.	.	.	.	pfam00249	Myb_DNA-binding	Myb-like DNA-binding domain. This family contains the DNA binding domains from Myb proteins, as well as the SANT domain family.	GO:0007623|circadian rhythm;GO:0009909|regulation of flower development;GO:0006355|regulation of transcription, DNA-templated;GO:0009737|response to abscisic acid;GO:0009733|response to auxin;GO:0009723|response to ethylene;GO:0009739|response to gibberellin;GO:0009753|response to jasmonic acid;GO:0009751|response to salicylic acid;GO:0009651|response to salt stress;GO:0009845|seed germination;GO…	GO:0005634|nucleus;	GO:0003677|DNA binding;GO:0003700|transcription factor activity, sequence-specific DNA binding;	.	.
AT4G28350	107	104	79.757	56	51	2.04255	1.03037	0.00227324	0.0332759	up	yes	LECRK72	protein_coding	chr4:14026577-14028622:+	gi|317411738|sp|O49445.2|LRK72_ARATH	3186	0	RecName: Full=Probable L-type lectin-domain containing receptor kinase VII.2; Short=Arabidopsis thaliana lectin-receptor kinase d; Short=AthlecRK-d; Short=LecRK-VII.2; Flags: Precursor	gi|332656411|gb|CP002687.1|	2046	0	Arabidopsis thaliana chromosome 4 sequence	O49445	1231	0	Probable L-type lectin-domain containing receptor kinase VII.2	SPy1625_1	99.8	8e-22	COG0515	pfam00139	Lectin_legB	Legume lectin domain.	.	GO:0016021|integral component of membrane;GO:0005886|plasma membrane;	GO:0005524|ATP binding;GO:0030246|carbohydrate binding;GO:0004674|protein serine/threonine kinase activity;	.	.
AT5G57100	452	498	359.036	244	238	2.03977	1.02841	1.59002e-09	7.58851e-08	up	yes	AT5G57100	protein_coding	chr5:23106298-23108883:-	gi|15242035|ref|NP_200520.1|	1686	0	nucleotide/sugar transporter family protein [Arabidopsis thaliana]	gi|145359344|ref|NM_125092.3|	1789	0	Arabidopsis thaliana nucleotide/sugar transporter family protein mRNA, complete cds	Q1JQ66	75.1	2e-13	Solute carrier family 35 member E3	.	.	.	.	pfam03151	TPT	Triose-phosphate Transporter family. This family includes transporters with a specificity for triose phosphate.	GO:0015790|UDP-xylose transport;	GO:0005768|endosome;GO:0005794|Golgi apparatus;GO:0000139|Golgi membrane;GO:0016021|integral component of membrane;GO:0005802|trans-Golgi network;	GO:0005464|UDP-xylose transmembrane transporter activity;	K15285	SLC35E3; solute carrier family 35, member E3
AT1G13080	958	920	711.252	508	450	2.03097	1.02217	1.18417e-14	8.65586e-13	up	yes	CYP71B2	protein_coding	chr1:4459002-4460996:+	gi|15222174|ref|NP_172767.1|	2616	0	cytochrome P450 71B2 [Arabidopsis thaliana]	gi|42562031|ref|NM_101178.3|	1667	0	Arabidopsis thaliana cytochrome P450 71B2 mRNA, complete cds	O65788	204	4e-57	Cytochrome P450 71B2	BH0579	107	6e-24	COG2124	pfam00067	p450	Cytochrome P450. Cytochrome P450s are haem-thiolate proteins involved in the oxidative degradation of various compounds. They are particularly well known for their role in the degradation of environmental toxins and mutagens. They can be divided into 4 classes, according to the method by which electrons from NAD(P)H are delivered to the catalytic site. Sequence conservation is relatively low with…	GO:0098542|defense response to other organism;GO:0010286|heat acclimation;GO:0044550|secondary metabolite biosynthetic process;	GO:0016021|integral component of membrane;GO:0016020|membrane;	GO:0020037|heme binding;GO:0005506|iron ion binding;GO:0016709|oxidoreductase activity, acting on paired donors, with incorporation or reduction of molecular oxygen, NAD(P)H as one donor, and incorporation of one atom of oxygen;	.	.
AT4G17230	1112	1304	914.849	631	603	2.02576	1.01847	2.97566e-16	2.50045e-14	up	yes	SCL13	protein_coding	chr4:9660593-9663809:-	gi|240255965|ref|NP_193456.4|	2851	0	protein scarecrow-like 13 [Arabidopsis thaliana]	gi|332656411|gb|CP002687.1|	2319	0	Arabidopsis thaliana chromosome 4 sequence	Q9M0M5	1099	0	Scarecrow-like protein 13	.	.	.	.	pfam03514	GRAS	GRAS domain family. Proteins in the GRAS (GAI, RGA, SCR) family are known as major players in gibberellin (GA) signaling, which regulates various aspects of plant growth and development. Mutation of the SCARECROW (SCR) gene results in a radial pattern defect, loss of a ground tissue layer, in the root. The PAT1 protein is involved in phytochrome A signal transduction. A sequence, structure and ev…	GO:0006351|transcription, DNA-templated;	GO:0005737|cytoplasm;GO:0005634|nucleus;	GO:0043565|sequence-specific DNA binding;GO:0003700|transcription factor activity, sequence-specific DNA binding;	.	.
AT5G08240	316	344	250.349	191	148	2.01697	1.01219	9.81462e-07	3.28765e-05	up	yes	AT5G08240	protein_coding	chr5:2650837-2652535:-	gi|15241568|ref|NP_196441.1|	1162	9e-155	uncharacterized protein [Arabidopsis thaliana]	gi|186521251|ref|NM_120907.4|	1384	0	Arabidopsis thaliana uncharacterized protein mRNA, complete cds	Q9FMY4	168	2e-46	Uncharacterized protein At5g23160	.	.	.	.	pfam05340	DUF740	Protein of unknown function (DUF740). This family consists of several uncharacterized plant proteins of unknown function.	.	GO:0016021|integral component of membrane;	.	.	.
AT5G11650	457	515	368.754	252	247	2.01566	1.01125	2.39484e-09	1.12119e-07	up	yes	AT5G11650	protein_coding	chr5:3744698-3747198:+	gi|15239142|ref|NP_196726.1|	1881	0	alpha/beta fold hydrolase family protein [Arabidopsis thaliana]	gi|30683722|ref|NM_121203.2|	1571	0	Arabidopsis thaliana alpha/beta fold hydrolase family protein mRNA, complete cds	Q99685	97.8	3e-21	Monoglyceride lipase	Rv0183	134	1e-33	COG2267	pfam12146	Hydrolase_4	Putative lysophospholipase. This domain is found in bacteria and eukaryotes and is approximately 110 amino acids in length. It is found in association with pfam00561. Many members are annotated as being lysophospholipases, and others as alpha-beta hydrolase fold-containing proteins.	GO:0009809|lignin biosynthetic process;GO:0006629|lipid metabolic process;GO:0046686|response to cadmium ion;GO:0042542|response to hydrogen peroxide;GO:0006979|response to oxidative stress;GO:0010043|response to zinc ion;	GO:0005783|endoplasmic reticulum;GO:0005794|Golgi apparatus;GO:0005886|plasma membrane;GO:0009506|plasmodesma;	GO:0003846|2-acylglycerol O-acyltransferase activity;GO:0090430|caffeoyl-CoA: alcohol caffeoyl transferase activity;GO:0016787|hydrolase activity;GO:0004622|lysophospholipase activity;	K01054	MGLL; acylglycerol lipase [EC:3.1.1.23]
AT2G23320	853	801	628.948	459	395	2.00703	1.00506	9.89671e-13	6.19742e-11	up	yes	WRKY15	protein_coding	chr2:9924886-9926372:+	gi|15227812|ref|NP_179913.1|	1240	6e-167	WRKY DNA-binding protein 15 [Arabidopsis thaliana]	gi|30682038|ref|NM_127896.2|	1237	0	Arabidopsis thaliana WRKY DNA-binding protein 15 mRNA, complete cds	O22176	401	1e-136	Probable WRKY transcription factor 15	.	.	.	.	pfam03106	WRKY	WRKY DNA -binding domain.	GO:0010200|response to chitin;GO:0006351|transcription, DNA-templated;	GO:0005634|nucleus;	GO:0005516|calmodulin binding;GO:0043565|sequence-specific DNA binding;GO:0003700|transcription factor activity, sequence-specific DNA binding;GO:0044212|transcription regulatory region DNA binding;	.	.
AT3G20830	472	401	332.474	229	223	2.00129	1.00093	4.20375e-08	1.68691e-06	up	yes	UCNL	protein_coding	chr3:7284681-7286442:-	gi|15232374|ref|NP_188719.1|	1935	0	AGC (cAMP-dependent, cGMP-dependent and protein kinase C) kinase family protein [Arabidopsis thaliana]	gi|332640072|gb|CP002686.1|	1762	0	Arabidopsis thaliana chromosome 3, complete sequence	Q9LT38	749	0	Serine/threonine-protein kinase UCNL	.	.	.	.	pfam00069	Pkinase	Protein kinase domain.	GO:0035556|intracellular signal transduction;	GO:0005737|cytoplasm;GO:0005634|nucleus;GO:0005886|plasma membrane;	GO:0005524|ATP binding;GO:0016301|kinase activity;GO:0004674|protein serine/threonine kinase activity;	.	.
AT2G37180	1405	1521	1114.95	880	644	1.98994	0.992725	2.4587e-13	1.60276e-11	up	yes	PIP2-3	protein_coding	chr2:15617635-15619155:+	gi|15228096|ref|NP_181255.1|	1329	0	aquaporin PIP2-3 [Arabidopsis thaliana]	gi|145360701|ref|NM_129274.3|	1147	0	Arabidopsis thaliana aquaporin PIP2-3 mRNA, complete cds	P30302	516	0	Aquaporin PIP2-3	slr2057	99.4	5e-23	COG0580	pfam00230	MIP	Major intrinsic protein. MIP (Major Intrinsic Protein) family proteins exhibit essentially two distinct types of channel properties: (1) specific water transport by the aquaporins, and (2) small neutral solutes transport, such as glycerol by the glycerol facilitators.	GO:0009992|cellular water homeostasis;GO:0034220|ion transmembrane transport;GO:0009414|response to water deprivation;	GO:0005887|integral component of plasma membrane;GO:0005886|plasma membrane;GO:0009506|plasmodesma;GO:0005773|vacuole;	GO:0015254|glycerol channel activity;GO:0015250|water channel activity;	K09872	PIP; aquaporin PIP
AT3G17712	138	126	100.848	68	70	1.98109	0.986298	0.00112117	0.0184173	up	yes	AT3G17712	protein_coding	chr3:6056870-6060330:+	gi|334185426|ref|NP_001189921.1|	4224	0	uncharacterized protein [Arabidopsis thaliana]	gi|334185425|ref|NM_001202992.1|	2653	0	Arabidopsis thaliana uncharacterized protein mRNA, complete cds	Q9H7Z3	126	4e-28	Protein NRDE2 homolog	.	.	.	.	pfam08424	NRDE-2	NRDE-2, necessary for RNA interference. This is a family of eukaryotic proteins. Eukaryotic cells express a wide variety of endogenous small regulatory RNAs that regulate heterochromatin formation, developmental timing, defence against parasitic nucleic acids, and genome rearrangement. Many small regulatory RNAs are thought to function in nuclei, and in plants and fungi small interfering (si)RNAs…	GO:0031048|chromatin silencing by small RNA;GO:0016246|RNA interference;	GO:0071013|catalytic step 2 spliceosome;	.	.	.
AT2G33735	102	121	85.2083	58	59	1.97157	0.979341	0.00288971	0.0403841	up	yes	AT2G33735	protein_coding	chr2:14268269-14269616:-	gi|18403358|ref|NP_565770.1|	637	2e-81	chaperone DnaJ-domain containing protein [Arabidopsis thaliana]	gi|18403357|ref|NM_128932.1|	670	0	Arabidopsis thaliana chaperone DnaJ-domain containing protein mRNA, complete cds	B2V2I6	79.3	6e-16	Chaperone protein DnaJ	CAC1283	77.4	9e-16	COG0484	pfam00226	DnaJ	DnaJ domain. DnaJ domains (J-domains) are associated with hsp70 heat-shock system and it is thought that this domain mediates the interaction. DnaJ-domain is therefore part of a chaperone (protein folding) system. The T-antigens, although not in Prosite are confirmed as DnaJ containing domains from literature.	GO:0006260|DNA replication;GO:0006457|protein folding;GO:0009408|response to heat;	GO:0005737|cytoplasm;	GO:0005524|ATP binding;GO:0008270|zinc ion binding;	K03686	dnaJ; molecular chaperone DnaJ
AT3G13080	1489	1599	1181.35	881	745	1.96699	0.975993	3.69358e-17	3.25681e-15	up	yes	ABCC3	protein_coding	chr3:4195770-4201734:-	gi|15230686|ref|NP_187915.1|	7463	0	ABC transporter C family member 3 [Arabidopsis thaliana]	gi|42572408|ref|NM_202571.1|	5079	0	Arabidopsis thaliana ABC transporter C family member 3 mRNA, complete cds	Q9LK64	2054	0	ABC transporter C family member 3	YDR135c	728	0	COG1132	pfam00005	ABC_tran	ABC transporter. ABC transporters for a large family of proteins responsible for translocation of a variety of compounds across biological membranes. ABC transporters are the largest family of proteins in many completely sequenced bacteria. ABC transporters are composed of two copies of this domain and two copies of a transmembrane domain pfam00664. These four domains may belong to a single polyp…	.	GO:0048046|apoplast;GO:0016021|integral component of membrane;GO:0000325|plant-type vacuole;GO:0009506|plasmodesma;GO:0005774|vacuolar membrane;GO:0005773|vacuole;	GO:0005524|ATP binding;GO:0042626|ATPase activity, coupled to transmembrane movement of substances;GO:0010290|chlorophyll catabolite transmembrane transporter activity;GO:0015431|glutathione S-conjugate-exporting ATPase activity;GO:0008559|xenobiotic-transporting ATPase activity;	.	.
AT5G04840	111	108	84.0185	56	60	1.95421	0.966589	0.00330168	0.0449591	up	yes	AT5G04840	protein_coding	chr5:1405181-1407962:+	gi|22326603|ref|NP_196104.2|	1393	0	bZIP protein [Arabidopsis thaliana]	gi|145357641|ref|NM_120566.5|	1431	0	Arabidopsis thaliana bZIP protein mRNA, complete cds	F4IN23	84.7	1e-16	Basic leucine zipper 34	.	.	.	.	pfam09730	BicD	Microtubule-associated protein Bicaudal-D. BicD proteins consist of three coiled-coiled domains and are involved in dynein-mediated minus end-directed transport from the Golgi apparatus to the endoplasmic reticulum (ER). For full functioning they bind with GSK-3beta pfam05350 to maintain the anchoring of microtubules to the centromere. It appears that amino-acid residues 437-617 of BicD and the k…	GO:0045893|positive regulation of transcription, DNA-templated;GO:0006351|transcription, DNA-templated;	GO:0005634|nucleus;	GO:0000977|RNA polymerase II regulatory region sequence-specific DNA binding;GO:0003700|transcription factor activity, sequence-specific DNA binding;	.	.
AT3G08690	689	742	548.674	388	370	1.95417	0.966559	1.26678e-11	7.30457e-10	up	yes	UBC11	protein_coding	chr3:2641012-2642919:+	gi|18398206|ref|NP_566331.1|	787	7e-102	ubiquitin-conjugating enzyme 11 [Arabidopsis thaliana]	gi|334185173|ref|NM_001202912.1|	975	0	Arabidopsis thaliana ubiquitin-conjugating enzyme 11 mRNA, complete cds	P35134	307	4e-103	Ubiquitin-conjugating enzyme E2 11	SPBC119.02	262	6e-86	COG5078	pfam00179	UQ_con	Ubiquitin-conjugating enzyme. Proteins destined for proteasome-mediated degradation may be ubiquitinated. Ubiquitination follows conjugation of ubiquitin to a conserved cysteine residue of UBC homologues. TSG101 is one of several UBC homologues that lacks this active site cysteine.	GO:0006511|ubiquitin-dependent protein catabolic process;	.	GO:0005524|ATP binding;GO:0004842|ubiquitin-protein transferase activity;	K06689	UBE2D_E, UBC4, UBC5; ubiquitin-conjugating enzyme E2 D/E [EC:2.3.2.23]
AT1G02660	536	558	419.731	324	257	1.95099	0.96421	7.66857e-09	3.42698e-07	up	yes	AT1G02660	protein_coding	chr1:571826-575085:-	gi|18378994|ref|NP_563660.1|	3186	0	alpha/beta-Hydrolases superfamily protein [Arabidopsis thaliana]	gi|30678341|ref|NM_100146.2|	2609	0	Arabidopsis thaliana alpha/beta-Hydrolases superfamily protein mRNA, complete cds	.	.	.	.	.	.	.	.	pfam01764	Lipase_3	Lipase (class 3).	.	.	.	.	.
AT1G78990	198	247	170.801	129	108	1.94336	0.958551	8.84158e-05	0.00203336	up	yes	AT1G78990	protein_coding	chr1:29713316-29715017:-	gi|3152598|gb|AAC17079.1|	2456	0	Contains similarity to C2-HC type zinc finger protein C.e-MyT1 gb|U67079 from C. elegans and to hypersensitivity-related gene 201 isolog T28M21.14 from A. thaliana BAC gb|AF002109 [Arabidopsis thaliana]	gi|18412216|ref|NM_106548.1|	1368	0	Arabidopsis thaliana HXXXD-type acyl-transferase mRNA, complete cds	Q9FI78	134	7e-33	Shikimate O-hydroxycinnamoyltransferase	.	.	.	.	pfam02458	Transferase	Transferase family. This family includes a number of transferase enzymes. These include anthranilate N-hydroxycinnamoyl/benzoyltransferase that catalyses the first committed reaction of phytoalexin biosynthesis. Deacetylvindoline 4-O-acetyltransferase EC:2.3.1.107 catalyses the last step in vindoline biosynthesis is also a member of this family. The motif HXXXD is probably part of the active site…	GO:0010252|auxin homeostasis;GO:0009809|lignin biosynthetic process;GO:0009963|positive regulation of flavonoid biosynthetic process;	GO:0005737|cytoplasm;GO:0005829|cytosol;GO:0016020|membrane;	GO:0047205|quinate O-hydroxycinnamoyltransferase activity;GO:0047172|shikimate O-hydroxycinnamoyltransferase activity;	K13065	E2.3.1.133, HCT; shikimate O-hydroxycinnamoyltransferase [EC:2.3.1.133]
AT2G21940	422	404	317.539	209	231	1.94304	0.958317	1.30283e-07	4.89819e-06	up	yes	SK1	protein_coding	chr2:9350543-9353231:+	gi|145329216|ref|NP_001077937.1|	1629	0	Shikimate kinase [Arabidopsis thaliana]	gi|145329213|ref|NM_001084467.1|	1635	0	Arabidopsis thaliana Shikimate kinase mRNA, complete cds	Q9SJ05	537	0	Shikimate kinase 1, chloroplastic	sll1669	136	2e-36	COG0703	pfam01202	SKI	Shikimate kinase.	GO:0009073|aromatic amino acid family biosynthetic process;GO:0008652|cellular amino acid biosynthetic process;GO:0009423|chorismate biosynthetic process;	GO:0009507|chloroplast;	GO:0005524|ATP binding;GO:0000287|magnesium ion binding;GO:0004765|shikimate kinase activity;	K00891	E2.7.1.71, aroK, aroL; shikimate kinase [EC:2.7.1.71]
AT4G39675	248	264	196.769	138	135	1.94123	0.956975	1.39194e-05	0.000374929	up	yes	AT4G39675	protein_coding	chr4:18413775-18414240:+	gi|18420502|ref|NP_568065.1|	254	8e-26	uncharacterized protein [Arabidopsis thaliana]	gi|332656411|gb|CP002687.1|	466	0	Arabidopsis thaliana chromosome 4 sequence	.	.	.	.	.	.	.	.	pfam07243	Phlebovirus_G1	Phlebovirus glycoprotein G1. This family consists of several Phlebovirus glycoprotein G1 sequences. Members of the Bunyaviridae family acquire an envelope by budding through the lipid bilayer of the Golgi complex. The budding compartment is thought to be determined by the accumulation of the two heterodimeric membrane glycoproteins G1 and G2 in the Golgi.	.	.	.	.	.
AT3G57540	165	128	112.913	81	76	1.9348	0.952187	0.00126773	0.0203323	up	yes	AT3G57540	protein_coding	chr3:21301397-21303230:-	gi|18410744|ref|NP_567050.1|	1304	3e-176	Remorin family protein [Arabidopsis thaliana]	gi|30694665|ref|NM_115614.2|	1254	0	Arabidopsis thaliana Remorin family protein mRNA, complete cds	.	.	.	.	.	.	.	.	pfam03763	Remorin_C	Remorin, C-terminal region. Remorins are plant-specific plasma membrane-associated proteins. In tobacco remorin co-purifies with lipid rafts. Most remorins have a variable, proline-rich C-half and a more conserved N-half that is predicted to form coiled coils. Consistent with this, circular dichroism studies have demonstrated that much of the protein is alpha-helical. Remorins exist in plasma mem…	.	.	.	.	.
AT5G58430	1855	1902	1447.32	1040	977	1.92869	0.94762	1.26707e-20	1.33232e-18	up	yes	EXO70B1	protein_coding	chr5:23621152-23623543:-	gi|15237198|ref|NP_200651.1|	3105	0	exocyst subunit exo70 family protein B1 [Arabidopsis thaliana]	gi|332002898|gb|CP002688.1|	2392	0	Arabidopsis thaliana chromosome 5 sequence	Q9FGH9	1202	0	Exocyst complex component EXO70B1	.	.	.	.	pfam03081	Exo70	Exo70 exocyst complex subunit. The Exo70 protein forms one subunit of the exocyst complex. First discovered in S. cerevisiae, Exo70 and other exocyst proteins have been observed in several other eukaryotes, including humans. In S. cerevisiae, the exocyst complex is involved in the late stages of exocytosis, and is localized at the tip of the bud, the major site of exocytosis in yeast. Exo70 inter…	GO:0006887|exocytosis;	GO:0005829|cytosol;GO:0000145|exocyst;GO:0070062|extracellular exosome;GO:0045335|phagocytic vesicle;GO:0005886|plasma membrane;	.	.	.
AT4G20830	374	345	277.336	199	188	1.92458	0.944546	7.66297e-07	2.62047e-05	up	yes	AT4G20830	protein_coding	chr4:11155453-11157806:+	gi|30685222|ref|NP_193815.2|	2542	0	FAD-binding Berberine family protein [Arabidopsis thaliana]	gi|145340458|ref|NM_118201.3|	1975	0	Arabidopsis thaliana FAD-binding Berberine family protein mRNA, complete cds	Q9SVG4	983	0	Berberine bridge enzyme-like 19	BS_yvdP	78.2	2e-14	COG0277	pfam01565	FAD_binding_4	FAD binding domain. This family consists of various enzymes that use FAD as a co-factor, most of the enzymes are similar to oxygen oxidoreductase. One of the enzymes Vanillyl-alcohol oxidase (VAO) has a solved structure, the alignment includes the FAD binding site, called the PP-loop, between residues 99-110. The FAD molecule is covalently bound in the known structure, however the residue that li…	GO:0006979|response to oxidative stress;	GO:0031225|anchored component of membrane;GO:0048046|apoplast;GO:0005829|cytosol;GO:0005739|mitochondrion;GO:0009505|plant-type cell wall;GO:0005886|plasma membrane;GO:0009506|plasmodesma;GO:0005773|vacuole;	GO:0050660|flavin adenine dinucleotide binding;GO:0016614|oxidoreductase activity, acting on CH-OH group of donors;	.	.
AT3G60720	131	155	110.165	91	63	1.92413	0.944208	0.00183519	0.0278651	up	yes	PDLP8	protein_coding	chr3:22441771-22443876:+	gi|297817390|ref|XP_002876578.1|	1087	4e-143	hypothetical protein ARALYDRAFT_486544 [Arabidopsis lyrata subsp. lyrata]	gi|332640072|gb|CP002686.1|	1711	0	Arabidopsis thaliana chromosome 3, complete sequence	Q6NKQ9	380	1e-125	Cysteine-rich repeat secretory protein 15	.	.	.	.	pfam01657	Stress-antifung	Salt stress response/antifungal. This domain is often found in association with the kinase domains pfam00069 or pfam07714. In many proteins it is duplicated. It contains six conserved cysteines which are involved in disulphide bridges. It has a role in salt stress response and has antifungal activity.	GO:0006810|transport;GO:0016032|viral process;	GO:0016021|integral component of membrane;GO:0009506|plasmodesma;	.	.	.
AT1G79550	7953	8537	6363.58	4743	4163	1.91748	0.939215	2.1002e-29	3.03649e-27	up	yes	PGK3	protein_coding	chr1:29924023-29926636:-	gi|15219412|ref|NP_178073.1|	2057	0	phosphoglycerate kinase [Arabidopsis thaliana]	gi|145361532|ref|NM_179576.2|	1682	0	Arabidopsis thaliana phosphoglycerate kinase mRNA, complete cds	Q9SAJ4	795	0	Phosphoglycerate kinase 3, cytosolic	all4131	570	0	COG0126	pfam00162	PGK	Phosphoglycerate kinase.	GO:0006096|glycolytic process;GO:0009749|response to glucose;GO:0009408|response to heat;GO:0009416|response to light stimulus;GO:0002237|response to molecule of bacterial origin;	GO:0048046|apoplast;GO:0009570|chloroplast stroma;GO:0005829|cytosol;GO:0016020|membrane;GO:0005634|nucleus;GO:0005886|plasma membrane;GO:0009506|plasmodesma;GO:0005774|vacuolar membrane;	GO:0005524|ATP binding;GO:0004618|phosphoglycerate kinase activity;	K00927	PGK, pgk; phosphoglycerate kinase [EC:2.7.2.3]
AT4G02425	160	201	139.216	108	87	1.91633	0.938348	0.00048076	0.00900303	up	yes	AT4G02425	protein_coding	chr4:1067052-1068821:-	gi|30679132|ref|NP_849288.1|	944	3e-122	uncharacterized protein [Arabidopsis thaliana]	gi|30679131|ref|NM_178957.1|	1162	0	Arabidopsis thaliana uncharacterized protein mRNA, complete cds	.	.	.	.	.	.	.	.	pfam11837	DUF3357	Domain of unknown function (DUF3357). This domain is functionally uncharacterized. This domain is found in eukaryotes. This presumed domain is typically between 96 to 119 amino acids in length.	.	.	.	.	.
AT4G26780	690	731	549.29	363	407	1.90905	0.932851	1.93136e-10	9.96753e-09	up	yes	AR192	protein_coding	chr4:13484839-13486858:-	gi|18416821|ref|NP_567757.1|	1389	0	molecular chaperone GrpE [Arabidopsis thaliana]	gi|42567168|ref|NM_118812.3|	1422	0	Arabidopsis thaliana molecular chaperone GrpE mRNA, complete cds	B3Q970	144	2e-38	Protein GrpE	BMEI1777	134	1e-35	COG0576	pfam01025	GrpE	GrpE.	GO:0006457|protein folding;	GO:0005737|cytoplasm;	GO:0000774|adenyl-nucleotide exchange factor activity;	K03687	GRPE; molecular chaperone GrpE
AT1G15160	177	162	131.167	90	94	1.90779	0.931903	0.000495648	0.0092291	up	yes	DTX11	protein_coding	chr1:5215345-5217545:+	gi|15218068|ref|NP_172968.1|	2275	0	MATE efflux family protein [Arabidopsis thaliana]	gi|18394203|ref|NM_101384.1|	1464	0	Arabidopsis thaliana MATE efflux family protein mRNA, complete cds	F4HZH9	880	0	Protein DETOXIFICATION 11	SPAC323.07c	175	4e-47	COG0534	pfam01554	MatE	MatE. The MatE domain	GO:0006855|drug transmembrane transport;	GO:0016021|integral component of membrane;	GO:0015297|antiporter activity;GO:0015238|drug transmembrane transporter activity;	K03327	TC.MATE, SLC47A, norM, mdtK, dinF; multidrug resistance protein, MATE family
AT5G65480	1530	1838	1301.39	889	937	1.90727	0.931509	1.79651e-15	1.41866e-13	up	yes	AT5G65480	protein_coding	chr5:26176021-26177917:+	gi|15238477|ref|NP_201351.1|	514	2e-60	uncharacterized protein [Arabidopsis thaliana]	gi|145359688|ref|NM_125946.3|	1199	0	Arabidopsis thaliana uncharacterized protein mRNA, complete cds	.	.	.	.	.	.	.	.	pfam05875	Ceramidase	Ceramidase. This family consists of several ceramidases. Ceramidases are enzymes involved in regulating cellular levels of ceramides, sphingoid bases, and their phosphates, EC:3.5.1.23.	.	.	.	.	.
AT4G18205	576	680	485.426	363	319	1.9062	0.9307	3.08044e-09	1.41852e-07	up	yes	PUP22	protein_coding	chr4:10073711-10075370:+	gi|79325159|ref|NP_001031664.1|	1967	0	nucleotide-sugar transporter family protein [Arabidopsis thaliana]	gi|145323153|ref|NM_001036587.2|	1432	0	Arabidopsis thaliana nucleotide-sugar transporter family protein mRNA, complete cds	Q8RY74	762	0	Probable purine permease 21	.	.	.	.	pfam03151	TPT	Triose-phosphate Transporter family. This family includes transporters with a specificity for triose phosphate.	.	GO:0016021|integral component of membrane;	GO:0005215|transporter activity;	.	.
AT5G02020	214	210	164.191	119	112	1.90087	0.926663	0.000107393	0.00240236	up	yes	SIS	protein_coding	chr5:385878-388231:-	gi|15241665|ref|NP_195822.1|	593	1e-71	uncharacterized protein [Arabidopsis thaliana]	gi|30679497|ref|NM_180421.1|	1356	0	Arabidopsis thaliana uncharacterized protein mRNA, complete cds	.	.	.	.	.	.	.	.	pfam12474	PKK	Polo kinase kinase. This domain family is found in eukaryotes, and is approximately 140 amino acids in length. The family is found in association with pfam00069. Polo-like kinase 1 (Plx1) is essential during mitosis for the activation of Cdc25C, for spindle assembly, and for cyclin B degradation. This family is Polo kinase kinase (PKK) which phosphorylates Polo kinase and Polo-like kinase to acti…	.	.	.	.	.
AT3G54000	173	192	141.285	108	91	1.89932	0.925482	0.000366244	0.00710203	up	yes	AT3G54000	protein_coding	chr3:19996177-19998736:+	gi|7630020|emb|CAB88362.1|	1705	0	hypothetical protein [Arabidopsis thaliana]	gi|42572664|ref|NM_202699.1|	1724	0	Arabidopsis thaliana uncharacterized protein mRNA, complete cds	.	.	.	.	.	.	.	.	pfam02432	Fimbrial_K88	Fimbrial, major and minor subunit. Fimbriae (also know as pili) are polar filaments found on the bacterial surface, allowing colonisation of the host. This family consists of the minor and major fimbrial subunits.	.	.	.	.	.
AT3G59080	225	273	192.799	152	120	1.89569	0.922724	7.65382e-05	0.00178738	up	yes	AT3G59080	protein_coding	chr3:21836406-21838620:+	gi|15231625|ref|NP_191467.1|	2661	0	aspartyl protease family protein [Arabidopsis thaliana]	gi|332640072|gb|CP002686.1|	2215	0	Arabidopsis thaliana chromosome 3, complete sequence	Q9LNJ3	187	1e-50	Aspartyl protease family protein 2	.	.	.	.	pfam14541	TAXi_C	Xylanase inhibitor C-terminal. The N- and C-termini of the members of this family are jointly necessary for creating the catalytic pocket necessary for cleaving xylasnase. Phytopathogens produce xylanase that destroys plant cells, so its destruction through proteolysis is vital for plant-survival.	GO:0030163|protein catabolic process;GO:0006508|proteolysis;GO:0080167|response to karrikin;	GO:0016020|membrane;GO:0009505|plant-type cell wall;	GO:0004190|aspartic-type endopeptidase activity;	.	.
AT1G31290	138	123	101.278	78	65	1.89195	0.919874	0.00252673	0.0363712	up	yes	AGO3	protein_coding	chr1:11188120-11192585:+	gi|15221662|ref|NP_174414.1|	4706	0	argonaute 3 [Arabidopsis thaliana]	gi|18397883|ref|NM_102867.1|	3585	0	Arabidopsis thaliana argonaute 3 mRNA, complete cds	Q9SHF2	64.3	7e-09	Protein argonaute 3	.	.	.	.	pfam02171	Piwi	Piwi domain. This domain is found in the protein Piwi and its relatives. The function of this domain is the dsRNA guided hydrolysis of ssRNA. Determination of the crystal structure of Argonaute reveals that PIWI is an RNase H domain, and identifies Argonaute as Slicer, the enzyme that cleaves mRNA in the RNAi RISC complex. In addition, Mg+2 dependence and production of 3'-OH and 5' phosphate prod…	GO:0051607|defense response to virus;GO:0031047|gene silencing by RNA;GO:0006355|regulation of transcription, DNA-templated;GO:0006417|regulation of translation;GO:0006351|transcription, DNA-templated;	GO:0030529|ribonucleoprotein complex;	GO:0003723|RNA binding;	K11593	ELF2C, AGO; eukaryotic translation initiation factor 2C
AT5G13190	563	614	456.435	349	296	1.88977	0.91821	6.13755e-09	2.75531e-07	up	yes	AT5G13190	protein_coding	chr5:4204085-4206475:-	gi|18416986|ref|NP_568286.1|	710	2e-88	GSH-induced LITAF domain protein [Arabidopsis thaliana]	gi|332002898|gb|CP002688.1|	1213	0	Arabidopsis thaliana chromosome 5 sequence	.	.	.	.	.	.	.	.	pfam10601	zf-LITAF-like	LITAF-like zinc ribbon domain. Members of this family display a conserved zinc ribbon structure with the motif C-XX-C- separated from the more C-terminal HX-C(P)X-C-X4-G-R motif by a variable region of usually 25-30 (hydrophobic) residues. Although it belongs to one of the zinc finger's fold groups (zinc ribbon), this particular domain was first identified in LPS-induced tumor necrosis alpha fact…	.	.	.	.	.
AT1G51340	230	236	181.013	120	136	1.88331	0.913269	7.82716e-05	0.00182137	up	yes	DTX42	protein_coding	chr1:19030998-19035121:+	gi|42571819|ref|NP_974000.1|	2378	0	MATE efflux family protein [Arabidopsis thaliana]	gi|42571818|ref|NM_202271.1|	1870	0	Arabidopsis thaliana MATE efflux family protein mRNA, complete cds	Q9SYD6	716	0	Protein DETOXIFICATION 42	Cgl1936	87.8	2e-17	COG0534	pfam01554	MatE	MatE. The MatE domain	GO:0015746|citrate transport;GO:0006855|drug transmembrane transport;GO:0010044|response to aluminum ion;	GO:0016021|integral component of membrane;GO:0005886|plasma membrane;	GO:0015297|antiporter activity;GO:0015137|citrate transmembrane transporter activity;GO:0015238|drug transmembrane transporter activity;	.	.
AT5G59570	163	197	139.841	88	110	1.8789	0.909892	0.000706372	0.0124905	up	yes	BOA	protein_coding	chr5:24003888-24007844:+	gi|30697251|ref|NP_200766.2|	1566	0	UDP-glucosyl transferase 76E1 [Arabidopsis thaliana]	gi|332002898|gb|CP002688.1|	1611	0	Arabidopsis thaliana chromosome 5 sequence	Q9LTH3	330	6e-101	UDP-glycosyltransferase 76E1	.	.	.	.	pfam00201	UDPGT	UDP-glucoronosyl and UDP-glucosyl transferase.	GO:0007623|circadian rhythm;GO:0009909|regulation of flower development;GO:0006355|regulation of transcription, DNA-templated;GO:0006351|transcription, DNA-templated;	GO:0005634|nucleus;	GO:0003677|DNA binding;GO:0003700|transcription factor activity, sequence-specific DNA binding;	.	.
AT5G45340	128	135	102.225	77	68	1.87828	0.90941	0.00237456	0.0344837	up	yes	CYP707A3	protein_coding	chr5:18368532-18371021:-	gi|30694740|ref|NP_851136.1|	2370	0	abscisic acid 8'-hydroxylase 3 [Arabidopsis thaliana]	gi|30694743|ref|NM_123902.2|	1864	0	Arabidopsis thaliana abscisic acid 8'-hydroxylase 3 mRNA, complete cds	Q9FH76	917	0	Abscisic acid 8'-hydroxylase 3	slr0574	218	2e-62	COG2124	pfam00067	p450	Cytochrome P450. Cytochrome P450s are haem-thiolate proteins involved in the oxidative degradation of various compounds. They are particularly well known for their role in the degradation of environmental toxins and mutagens. They can be divided into 4 classes, according to the method by which electrons from NAD(P)H are delivered to the catalytic site. Sequence conservation is relatively low with…	GO:0046345|abscisic acid catabolic process;GO:0016132|brassinosteroid biosynthetic process;GO:0010268|brassinosteroid homeostasis;GO:0007275|multicellular organismal development;GO:0009639|response to red or far red light;GO:0009414|response to water deprivation;GO:0016125|sterol metabolic process;	GO:0016021|integral component of membrane;	GO:0010295|(+)-abscisic acid 8'-hydroxylase activity;GO:0020037|heme binding;GO:0005506|iron ion binding;	K09843	E1.14.13.93; (+)-abscisic acid 8'-hydroxylase [EC:1.14.13.93]
AT3G50560	179	171	136.164	91	102	1.87693	0.908375	0.000561407	0.0102592	up	yes	AT3G50560	protein_coding	chr3:18761006-18764056:-	gi|18409128|ref|NP_566935.1|	1232	2e-166	Rossmann-fold NAD(P)-binding domain-containing protein [Arabidopsis thaliana]	gi|145339328|ref|NM_114916.3|	1159	0	Arabidopsis thaliana Rossmann-fold NAD(P)-binding domain-containing protein mRNA, complete cds	Q8CPI3	64.3	2e-10	3-oxoacyl-[acyl-carrier-protein] reductase FabG	PA0117	116	6e-29	COG1028	pfam00106	adh_short	short chain dehydrogenase. This family contains a wide variety of dehydrogenases.	GO:0030497|fatty acid elongation;	.	GO:0004316|3-oxoacyl-[acyl-carrier-protein] reductase (NADPH) activity;GO:0051287|NAD binding;GO:0050661|NADP binding;	K00059	fabG; 3-oxoacyl-[acyl-carrier protein] reductase [EC:1.1.1.100]
AT3G15760	284	257	210.643	147	152	1.87377	0.90594	2.8072e-05	0.000721541	up	yes	AT3G15760	protein_coding	chr3:5337475-5338562:+	gi|18400890|ref|NP_566525.1|	667	2e-84	uncharacterized protein [Arabidopsis thaliana]	gi|145338559|ref|NM_112446.2|	843	0	Arabidopsis thaliana uncharacterized protein mRNA, complete cds	.	.	.	.	.	.	.	.	pfam06687	SUR7	SUR7/PalI family. This family consists of several fungal-specific SUR7 proteins. Its activity regulates expression of RVS161, a homologue of human endophilin, suggesting a function for both in endocytosis. The protein carries four transmembrane domains and is thus likely to act as an anchoring protein for the eisosome to the plasma membrane. Eisosomes are the immobile protein complexes, that incl…	.	.	.	.	.
AT3G07770	3281	3614	2682.28	1964	1847	1.87269	0.905116	1.20481e-23	1.38539e-21	up	yes	HSP90-6	protein_coding	chr3:2478887-2484282:+	gi|145338243|ref|NP_187434.2|	3772	0	HEAT SHOCK PROTEIN 89.1 [Arabidopsis thaliana]	gi|145338242|ref|NM_111656.3|	2687	0	Arabidopsis thaliana HEAT SHOCK PROTEIN 89.1 mRNA, complete cds	F4JFN3	1457	0	Heat shock protein 90-6, mitochondrial	YPL240c	501	4e-163	COG0326	pfam00183	HSP90	Hsp90 protein.	GO:0006457|protein folding;GO:0006950|response to stress;	GO:0005618|cell wall;GO:0009570|chloroplast stroma;GO:0005739|mitochondrion;	GO:0005524|ATP binding;	K09487	HSP90B, TRA1; heat shock protein 90kDa beta
AT2G46270	328	382	276.204	217	176	1.87071	0.903589	5.0814e-06	0.000149574	up	yes	GBF3	protein_coding	chr2:19000180-19003403:+	gi|15225953|ref|NP_182150.1|	1741	0	G-box binding factor 3 [Arabidopsis thaliana]	gi|30690284|ref|NM_130190.2|	1933	0	Arabidopsis thaliana G-box binding factor 3 mRNA, complete cds	P42776	675	0	G-box-binding factor 3	.	.	.	.	pfam07777	MFMR	G-box binding protein MFMR. This region is found to the N-terminus of the pfam00170 transcription factor domain. It is between 150 and 200 amino acids in length. The N-terminal half is rather rich in proline residues and has been termed the PRD (proline rich domain), whereas the C-terminal half is more polar and has been called the MFMR (multifunctional mosaic region). It has been suggested that …	GO:0009737|response to abscisic acid;GO:0006351|transcription, DNA-templated;	GO:0005829|cytosol;GO:0005634|nucleus;	GO:0043565|sequence-specific DNA binding;GO:0003700|transcription factor activity, sequence-specific DNA binding;GO:0044212|transcription regulatory region DNA binding;	K09060	GBF; plant G-box-binding factor
AT2G22430	6105	7462	5279.16	3817	3694	1.86831	0.901734	1.33702e-21	1.4445e-19	up	yes	ATHB-6	protein_coding	chr2:9525988-9527845:-	gi|18399966|ref|NP_565536.1|	1212	8e-161	homeobox-leucine zipper protein ATHB-6 [Arabidopsis thaliana]	gi|30681708|ref|NM_127808.2|	1529	0	Arabidopsis thaliana homeobox-leucine zipper protein ATHB-6 mRNA, complete cds	P46668	471	4e-162	Homeobox-leucine zipper protein ATHB-6	.	.	.	.	pfam02183	HALZ	Homeobox associated leucine zipper.	GO:0009738|abscisic acid-activated signaling pathway;GO:0009788|negative regulation of abscisic acid-activated signaling pathway;GO:0045893|positive regulation of transcription, DNA-templated;GO:0009414|response to water deprivation;GO:0006351|transcription, DNA-templated;	GO:0005634|nucleus;	GO:0003677|DNA binding;GO:0043565|sequence-specific DNA binding;GO:0003700|transcription factor activity, sequence-specific DNA binding;	K09338	HD-ZIP; homeobox-leucine zipper protein
AT1G17420	340	377	279.504	219	180	1.86106	0.896123	3.91834e-06	0.000117808	up	yes	LOX3	protein_coding	chr1:5977323-5981521:+	gi|18394479|ref|NP_564021.1|	4719	0	lipoxygenase 3 [Arabidopsis thaliana]	gi|22329626|ref|NM_101603.2|	2957	0	Arabidopsis thaliana lipoxygenase 3 mRNA, complete cds	Q9LNR3	1822	0	Lipoxygenase 3, chloroplastic	.	.	.	.	pfam00305	Lipoxygenase	Lipoxygenase.	GO:0009901|anther dehiscence;GO:0048653|anther development;GO:0006633|fatty acid biosynthetic process;GO:0034440|lipid oxidation;GO:0031408|oxylipin biosynthetic process;GO:0009555|pollen development;GO:0009620|response to fungus;GO:0009644|response to high light intensity;GO:0009753|response to jasmonic acid;GO:0009611|response to wounding;GO:0080086|stamen filament development;	GO:0009507|chloroplast;	GO:0016165|linoleate 13S-lipoxygenase activity;GO:0046872|metal ion binding;	K00454	LOX2S; lipoxygenase [EC:1.13.11.12]
AT2G44600	158	209	143.028	93	111	1.85868	0.894275	0.000897868	0.0152065	up	yes	AT2G44600	protein_coding	chr2:18408579-18410170:+	gi|15224915|ref|NP_181988.1|	1328	1e-178	uncharacterized protein [Arabidopsis thaliana]	gi|330250293|gb|CP002685.1|	1592	0	Arabidopsis thaliana chromosome 2, complete sequence	.	.	.	.	.	.	.	.	pfam05340	DUF740	Protein of unknown function (DUF740). This family consists of several uncharacterized plant proteins of unknown function.	.	.	.	.	.
AT1G65980	4114	4291	3282.32	2441	2254	1.85369	0.890396	9.24485e-26	1.15052e-23	up	yes	PRXIIB	protein_coding	chr1:24559253-24560980:-	gi|15218877|ref|NP_176773.1|	761	3e-98	thioredoxin-dependent peroxidase 1 [Arabidopsis thaliana]	gi|30697268|ref|NM_105270.2|	890	0	Arabidopsis thaliana thioredoxin-dependent peroxidase 1 mRNA, complete cds	Q9XEX2	297	2e-99	Peroxiredoxin-2B	CC3394	133	1e-36	COG0678	pfam08534	Redoxin	Redoxin. This family of redoxins includes peroxiredoxin, thioredoxin and glutaredoxin proteins.	GO:0045454|cell redox homeostasis;GO:0046686|response to cadmium ion;	GO:0009507|chloroplast;GO:0005829|cytosol;GO:0016020|membrane;GO:0005886|plasma membrane;	GO:0004601|peroxidase activity;GO:0051920|peroxiredoxin activity;	.	.
AT1G20450	3113	3667	2648.44	1891	1902	1.84892	0.886679	9.88485e-20	9.71829e-18	up	yes	ERD10	protein_coding	chr1:7087903-7089606:-	gi|30686832|ref|NP_850947.1|	1016	3e-132	dehydrin ERD10 [Arabidopsis thaliana]	gi|42570555|ref|NM_180616.2|	1514	0	Arabidopsis thaliana dehydrin ERD10 mRNA, complete cds	P42759	395	1e-133	Dehydrin ERD10	.	.	.	.	pfam00257	Dehydrin	Dehydrin.	GO:0009631|cold acclimation;GO:0010029|regulation of seed germination;GO:0009737|response to abscisic acid;GO:0009409|response to cold;GO:0009414|response to water deprivation;	GO:0005737|cytoplasm;GO:0005829|cytosol;GO:0016020|membrane;GO:0005634|nucleus;GO:0009506|plasmodesma;	GO:0003779|actin binding;	.	.
AT2G40830	1060	1050	825.696	575	609	1.84454	0.883261	9.22881e-13	5.79764e-11	up	yes	RHC1A	protein_coding	chr2:17042623-17044915:+	gi|18405518|ref|NP_565942.1|	1390	0	RING-H2 finger C1A [Arabidopsis thaliana]	gi|330250293|gb|CP002685.1|	2037	0	Arabidopsis thaliana chromosome 2, complete sequence	O22197	540	0	Probable E3 ubiquitin-protein ligase RHC1A	.	.	.	.	pfam13639	zf-RING_2	Ring finger domain.	GO:0043161|proteasome-mediated ubiquitin-dependent protein catabolic process;GO:0000209|protein polyubiquitination;GO:0042787|protein ubiquitination involved in ubiquitin-dependent protein catabolic process;	GO:0005618|cell wall;	GO:0016874|ligase activity;GO:0061630|ubiquitin protein ligase activity;GO:0008270|zinc ion binding;	K11982	RNF115_126; E3 ubiquitin-protein ligase RNF115/126 [EC:2.3.2.27]
AT3G20380	247	241	191.145	154	121	1.83922	0.879096	0.000127307	0.00278758	up	yes	AT3G20380	protein_coding	chr3:7108097-7109970:+	gi|15231117|ref|NP_188673.1|	1989	0	TRAF-like family protein [Arabidopsis thaliana]	gi|145338753|ref|NM_112929.2|	1358	0	Arabidopsis thaliana TRAF-like family protein mRNA, complete cds	Q9C870	62.8	1e-09	MATH domain and coiled-coil domain-containing protein At1g31390	.	.	.	.	pfam00917	MATH	MATH domain. This motif has been called the Meprin And TRAF-Homology (MATH) domain. This domain is hugely expanded in the nematode C. elegans.	GO:0016579|protein deubiquitination;GO:0006511|ubiquitin-dependent protein catabolic process;	GO:0005829|cytosol;	GO:0036459|ubiquitinyl hydrolase activity;	.	.
AT1G19770	2143	2410	1782.69	1323	1241	1.83786	0.878027	2.44855e-18	2.24981e-16	up	yes	PUP14	protein_coding	chr1:6832325-6833837:+	gi|15223662|ref|NP_173407.1|	1749	0	purine permease 14 [Arabidopsis thaliana]	gi|186478669|ref|NM_101833.3|	1396	0	Arabidopsis thaliana purine permease 14 mRNA, complete cds	Q9FXH5	678	0	Probable purine permease 14	.	.	.	.	pfam03151	TPT	Triose-phosphate Transporter family. This family includes transporters with a specificity for triose phosphate.	GO:0006863|purine nucleobase transport;	GO:0016021|integral component of membrane;GO:0016020|membrane;	GO:0005345|purine nucleobase transmembrane transporter activity;	.	.
AT5G64660	208	204	161.457	108	124	1.83759	0.877816	0.000321293	0.0063366	up	yes	PUB27	protein_coding	chr5:25841913-25843555:-	gi|15237755|ref|NP_201271.1|	1936	0	putative ubiquitin-protein ligase CMPG2 [Arabidopsis thaliana]	gi|332002898|gb|CP002688.1|	1643	0	Arabidopsis thaliana chromosome 5 sequence	Q9FLF4	750	0	U-box domain-containing protein 27	.	.	.	.	pfam04564	U-box	U-box domain. This domain is related to the Ring finger pfam00097 but lacks the zinc binding residues.	GO:0010200|response to chitin;	.	GO:0016874|ligase activity;GO:0004842|ubiquitin-protein transferase activity;	.	.
AT3G44400	132	159	113.916	89	75	1.83675	0.877154	0.00241203	0.034899	up	yes	AT3G44400	protein_coding	chr3:16044662-16049803:-	gi|15229962|ref|NP_190026.1|	5203	0	TIR-NBS-LRR class disease resistance protein [Arabidopsis thaliana]	gi|186510664|ref|NM_001125300.1|	3469	0	Arabidopsis thaliana TIR-NBS-LRR class disease resistance protein mRNA, complete cds	F4J339	1451	0	Probable disease resistance protein RPP1	RSp0875	69.3	6e-11	COG4886	pfam01582	TIR	TIR domain. The Toll/interleukin-1 receptor (TIR) homology domain is an intracellular signalling domain found in MyD88, interleukin 1 receptor and the Toll receptor. It contains three highly-conserved regions, and mediates protein-protein interactions between the Toll-like receptors (TLRs) and signal-transduction components. TIR-like motifs are also found in plant proteins thought to be involved …	GO:0006952|defense response;GO:0009817|defense response to fungus, incompatible interaction;GO:0002239|response to oomycetes;GO:0007165|signal transduction;	GO:0005789|endoplasmic reticulum membrane;GO:0000139|Golgi membrane;GO:0005886|plasma membrane;	GO:0043531|ADP binding;GO:0005524|ATP binding;GO:0030275|LRR domain binding;	.	.
AT4G24160	1056	1083	839.18	656	555	1.8298	0.871684	6.27189e-12	3.65947e-10	up	yes	AT4G24160	protein_coding	chr4:12539656-12542489:+	gi|30686425|ref|NP_194147.2|	2094	0	lysophosphatidic acid acyltransferase [Arabidopsis thaliana]	gi|42573016|ref|NM_202876.1|	1702	0	Arabidopsis thaliana lysophosphatidic acid acyltransferase mRNA, complete cds	O22975	811	0	1-acylglycerol-3-phosphate O-acyltransferase	SPAC6G10.03c	159	5e-42	COG0596	pfam12697	Abhydrolase_6	Alpha/beta hydrolase family. This family contains alpha/beta hydrolase enzymes of diverse specificity.	GO:0055089|fatty acid homeostasis;GO:0055088|lipid homeostasis;GO:0008654|phospholipid biosynthetic process;GO:0055091|phospholipid homeostasis;GO:0070328|triglyceride homeostasis;	GO:0005737|cytoplasm;	GO:0003841|1-acylglycerol-3-phosphate O-acyltransferase activity;GO:0052689|carboxylic ester hydrolase activity;GO:0016298|lipase activity;GO:0042171|lysophosphatidic acid acyltransferase activity;GO:0004623|phospholipase A2 activity;	.	.
AT4G26400	828	831	651.481	486	455	1.8257	0.86845	6.42167e-11	3.4881e-09	up	yes	AT4G26400	protein_coding	chr4:13344595-13346597:-	gi|22328949|ref|NP_194370.2|	1445	0	RING/U-box domain-containing protein [Arabidopsis thaliana]	gi|332656411|gb|CP002687.1|	1475	0	Arabidopsis thaliana chromosome 4 sequence	Q8LPN7	135	7e-34	E3 ubiquitin-protein ligase RING1-like	.	.	.	.	pfam13639	zf-RING_2	Ring finger domain.	GO:0016567|protein ubiquitination;	.	GO:0016874|ligase activity;GO:0008270|zinc ion binding;	K11982	RNF115_126; E3 ubiquitin-protein ligase RNF115/126 [EC:2.3.2.27]
AT1G19530	151	190	133.905	107	87	1.81943	0.863486	0.00153216	0.0238076	up	yes	AT1G19530	protein_coding	chr1:6763765-6765049:+	gi|18394756|ref|NP_564090.1|	483	2e-57	uncharacterized protein [Arabidopsis thaliana]	gi|145335905|ref|NM_101811.3|	700	0	Arabidopsis thaliana uncharacterized protein mRNA, complete cds	.	.	.	.	.	.	.	.	pfam14265	DUF4355	Domain of unknown function (DUF4355). This family of proteins is found in bacteria and viruses. Proteins in this family are typically between 180 and 214 amino acids in length.	.	.	.	.	.
AT5G64400	5316	5804	4374.81	3254	3091	1.81402	0.859189	1.17643e-25	1.45485e-23	up	yes	AT5G64400	protein_coding	chr5:25747856-25750830:+	gi|79332141|ref|NP_001032137.1|	466	4e-54	uncharacterized protein [Arabidopsis thaliana]	gi|332002898|gb|CP002688.1|	1089	0	Arabidopsis thaliana chromosome 5 sequence	Q9FN02	46.2	2e-14	Serine/threonine-protein phosphatase 7	.	.	.	.	pfam06747	CHCH	CHCH domain. we have identified a conserved motif in the LOC118487 protein that we have called the CHCH motif. Alignment of this protein with related members showed the presence of three subgroups of proteins, which are called the S (Small), N (N-terminal extended) and C (C-terminal extended) subgroups. All three sub-groups of proteins have in common that they contain a predicted conserved [coile…	GO:0009785|blue light signaling pathway;GO:0009408|response to heat;	GO:0005654|nucleoplasm;GO:0005634|nucleus;	GO:0046872|metal ion binding;GO:0004722|protein serine/threonine phosphatase activity;	K15423	PPP4C; serine/threonine-protein phosphatase 4 catalytic subunit [EC:3.1.3.16]
AT2G43340	196	317	201.474	132	160	1.81306	0.858429	0.00084216	0.0143496	up	yes	AT2G43340	protein_coding	chr2:18007629-18008665:+	gi|30689349|ref|NP_850394.1|	695	4e-88	uncharacterized protein [Arabidopsis thaliana]	gi|110743934|dbj|AK227821.1|	891	0	Arabidopsis thaliana mRNA for hypothetical protein, complete cds, clone: RAFL14-38-N08	.	.	.	.	.	.	.	.	pfam07939	DUF1685	Protein of unknown function (DUF1685). The members of this family are hypothetical eukaryotic proteins of unknown function. The region in question is approximately 100 amino acid residues long.	.	.	.	.	.
AT2G03890	3365	3247	2607.49	1926	1867	1.80529	0.85223	8.19502e-22	8.90269e-20	up	yes	PI4KG7	protein_coding	chr2:1185458-1188681:+	gi|18395629|ref|NP_565307.1|	3273	0	phosphoinositide 4-kinase gamma 7 [Arabidopsis thaliana]	gi|186499169|ref|NM_126434.3|	2893	0	Arabidopsis thaliana phosphoinositide 4-kinase gamma 7 mRNA, complete cds	Q9SI52	1265	0	Phosphatidylinositol 4-kinase gamma 7	.	.	.	.	pfam00454	PI3_PI4_kinase	Phosphatidylinositol 3- and 4-kinase. Some members of this family probably do not have lipid kinase activity and are protein kinases.	GO:0046854|phosphatidylinositol phosphorylation;GO:0046777|protein autophosphorylation;	.	GO:0004430|1-phosphatidylinositol 4-kinase activity;GO:0005524|ATP binding;	.	.
AT2G39350	387	270	259.533	214	164	1.80472	0.851772	0.00020483	0.0042485	up	yes	ABCG1	protein_coding	chr2:16430085-16432751:-	gi|15225076|ref|NP_181467.1|	3739	0	ABC transporter G family member 1 [Arabidopsis thaliana]	gi|330250293|gb|CP002685.1|	2667	0	Arabidopsis thaliana chromosome 2, complete sequence	O80946	1419	0	ABC transporter G family member 1	.	.	.	.	pfam01061	ABC2_membrane	ABC-2 type transporter.	GO:0010208|pollen wall assembly;GO:0009624|response to nematode;	GO:0016021|integral component of membrane;GO:0005886|plasma membrane;	GO:0005524|ATP binding;GO:0042626|ATPase activity, coupled to transmembrane movement of substances;	.	.
AT5G66480	135	152	113.194	86	79	1.80042	0.848336	0.00294361	0.0410207	up	yes	AT5G66480	protein_coding	chr5:26544541-26547000:-	gi|18425078|ref|NP_569035.1|	2039	0	uncharacterized protein [Arabidopsis thaliana]	gi|145359738|ref|NM_126046.2|	1702	0	Arabidopsis thaliana uncharacterized protein mRNA, complete cds	.	.	.	.	.	.	.	.	pfam05701	WEMBL	Weak chloroplast movement under blue light. WEMBL consists of several plant proteins required for the chloroplast avoidance response under high intensity blue light. This avoidance response consists in the relocation of chloroplasts on the anticlinal side of exposed cells. Acts in association with PMI2 to maintain the velocity of chloroplast photo-relocation movement via the regulation of cp-acti…	.	.	.	.	.
AT1G33600	1854	2361	1662.61	1222	1204	1.79662	0.845281	4.96737e-13	3.18155e-11	up	yes	AT1G33600	protein_coding	chr1:12180483-12184528:+	gi|15217593|ref|NP_174624.1|	2278	0	leucine-rich repeat-containing protein [Arabidopsis thaliana]	gi|332189094|gb|CP002684.1|	2118	0	Arabidopsis thaliana chromosome 1 sequence	Q00874	163	5e-43	DNA-damage-repair/toleration protein DRT100	.	.	.	.	pfam08263	LRRNT_2	Leucine rich repeat N-terminal domain. Leucine Rich Repeats pfam00560 are short sequence motifs present in a number of proteins with diverse functions and cellular locations. Leucine Rich Repeats are often flanked by cysteine rich domains. This domain is often found at the N-terminus of tandem leucine rich repeats.	GO:0006281|DNA repair;	GO:0009507|chloroplast;	GO:0000166|nucleotide binding;	.	.
AT1G59740	421	348	304.084	233	211	1.79544	0.844337	1.05274e-05	0.000293201	up	yes	NPF4.3	protein_coding	chr1:21967986-21972503:+	gi|15218903|ref|NP_176183.1|	2949	0	probable peptide/nitrate transporter [Arabidopsis thaliana]	gi|30696349|ref|NM_104667.2|	2031	0	Arabidopsis thaliana probable peptide/nitrate transporter mRNA, complete cds	Q93VV5	1140	0	Protein NRT1/ PTR FAMILY 4.3	ECU11g1050	100	1e-21	COG3104	pfam00854	PTR2	POT family. The POT (proton-dependent oligopeptide transport) family all appear to be proton dependent transporters.	GO:0006857|oligopeptide transport;GO:0009624|response to nematode;	GO:0016021|integral component of membrane;GO:0005886|plasma membrane;	GO:0005215|transporter activity;	.	.
AT4G16960	167	182	138.291	97	106	1.7785	0.830661	0.00140674	0.0221352	up	yes	AT4G16960	protein_coding	chr4:9547402-9551028:-	gi|15235932|ref|NP_193429.1|	4902	0	TIR-NBS-LRR class disease resistance protein [Arabidopsis thaliana]	gi|240255954|ref|NM_117797.4|	2574	0	Arabidopsis thaliana TIR-NBS-LRR class disease resistance protein mRNA, complete cds	O23530	303	7e-85	Protein SUPPRESSOR OF npr1-1, CONSTITUTIVE 1	RSp0842	67.4	2e-10	COG4886	pfam01582	TIR	TIR domain. The Toll/interleukin-1 receptor (TIR) homology domain is an intracellular signalling domain found in MyD88, interleukin 1 receptor and the Toll receptor. It contains three highly-conserved regions, and mediates protein-protein interactions between the Toll-like receptors (TLRs) and signal-transduction components. TIR-like motifs are also found in plant proteins thought to be involved …	GO:0042742|defense response to bacterium;GO:0009733|response to auxin;GO:0009862|systemic acquired resistance, salicylic acid mediated signaling pathway;	GO:0005737|cytoplasm;GO:0005829|cytosol;GO:0005783|endoplasmic reticulum;GO:0043231|intracellular membrane-bounded organelle;GO:0005634|nucleus;	GO:0043531|ADP binding;GO:0005524|ATP binding;GO:0000166|nucleotide binding;	.	.
AT2G25090	135	159	116.45	84	87	1.77837	0.830559	0.00332727	0.0451201	up	yes	CIPK16	protein_coding	chr2:10670410-10672892:-	gi|15224679|ref|NP_180081.1|	2187	0	SNF1-related kinase [Arabidopsis thaliana]	gi|42569300|ref|NM_128066.3|	1528	0	Arabidopsis thaliana SNF1-related kinase mRNA, complete cds	Q9SEZ7	847	0	CBL-interacting serine/threonine-protein kinase 16	.	.	.	.	pfam00069	Pkinase	Protein kinase domain.	GO:0042538|hyperosmotic salinity response;GO:0007165|signal transduction;GO:0006814|sodium ion transport;	.	GO:0005524|ATP binding;GO:0004674|protein serine/threonine kinase activity;	.	.
AT3G52800	1070	1173	890.044	718	594	1.77069	0.824315	1.27436e-10	6.73594e-09	up	yes	SAP6	protein_coding	chr3:19569256-19570710:+	gi|15231686|ref|NP_190848.1|	661	2e-81	zinc finger A20 and AN1 domain-containing stress-associated protein 6 [Arabidopsis thaliana]	gi|30693708|ref|NM_115140.2|	1129	0	Arabidopsis thaliana zinc finger A20 and AN1 domain-containing stress-associated protein 6 mRNA, complete cds	Q94B40	250	7e-80	Zinc finger A20 and AN1 domain-containing stress-associated protein 6	.	.	.	.	pfam01428	zf-AN1	AN1-like Zinc finger. Zinc finger at the C-terminus of An1, a ubiquitin-like protein in Xenopus laevis. The following pattern describes the zinc finger. C-X2-C-X(9-12)-C-X(1-2)-C-X4-C-X2-H-X5-H-X-C Where X can be any amino acid, and numbers in brackets indicate the number of residues.	GO:0010200|response to chitin;	.	GO:0003677|DNA binding;GO:0008270|zinc ion binding;	.	.
AT5G66675	521	593	442.236	330	322	1.76798	0.822099	1.71272e-07	6.31841e-06	up	yes	AT5G66675	protein_coding	chr5:26614809-26617034:-	gi|30698245|ref|NP_850929.1|	1796	0	uncharacterized protein [Arabidopsis thaliana]	gi|186532823|ref|NM_180598.2|	1827	0	Arabidopsis thaliana uncharacterized protein mRNA, complete cds	Q8GW16	696	0	UPF0496 protein At5g66675	.	.	.	.	pfam05055	DUF677	Protein of unknown function (DUF677). This family consists of AT14A like proteins from Arabidopsis thaliana. At14a has a small domain that has sequence similarities to integrins from fungi, insects and humans. Transcripts of At14a are found in all Arabidopsis tissues and localizes partly to the plasma membrane.	.	GO:0016021|integral component of membrane;	.	.	.
AT1G55310	1619	1632	1291.82	985	921	1.76631	0.820738	6.35827e-15	4.79014e-13	up	yes	SR33	protein_coding	chr1:20629698-20633007:+	gi|240254272|ref|NP_564685.4|	653	2e-77	SC35-like splicing factor 33 [Arabidopsis thaliana]	gi|334183334|ref|NM_001198307.1|	1256	0	Arabidopsis thaliana SC35-like splicing factor 33 mRNA, complete cds	Q9LHP2	105	7e-25	Serine/arginine-rich SC35-like splicing factor SCL30A	sll0517	63.5	4e-11	COG0724	pfam00076	RRM_1	RNA recognition motif. (a.k.a. RRM, RBD, or RNP domain). The RRM motif is probably diagnostic of an RNA binding protein. RRMs are found in a variety of RNA binding proteins, including various hnRNP proteins, proteins implicated in regulation of alternative splicing, and protein components of snRNPs. The motif also appears in a few single stranded DNA binding proteins. The RRM structure consists o…	GO:0006397|mRNA processing;GO:0008380|RNA splicing;	GO:0005737|cytoplasm;GO:0016607|nuclear speck;GO:0005681|spliceosomal complex;	GO:0000166|nucleotide binding;GO:0003723|RNA binding;	K12900	FUSIP1; FUS-interacting serine-arginine-rich protein 1
AT1G08650	452	515	384.132	287	280	1.76474	0.819459	8.41637e-07	2.8533e-05	up	yes	PPCK1	protein_coding	chr1:2752124-2753809:+	gi|15223870|ref|NP_172341.1|	1461	0	phosphoenolpyruvate carboxylase kinase 1 [Arabidopsis thaliana]	gi|30680749|ref|NM_100738.2|	1376	0	Arabidopsis thaliana phosphoenolpyruvate carboxylase kinase 1 mRNA, complete cds	Q9SPK4	531	0	Phosphoenolpyruvate carboxylase kinase 1	.	.	.	.	pfam00069	Pkinase	Protein kinase domain.	GO:0009738|abscisic acid-activated signaling pathway;GO:0035556|intracellular signal transduction;GO:0018105|peptidyl-serine phosphorylation;GO:0046777|protein autophosphorylation;GO:0046898|response to cycloheximide;GO:0009416|response to light stimulus;	GO:0005737|cytoplasm;GO:0005634|nucleus;GO:0005886|plasma membrane;	GO:0005524|ATP binding;GO:0009931|calcium-dependent protein serine/threonine kinase activity;GO:0005516|calmodulin binding;GO:0004683|calmodulin-dependent protein kinase activity;GO:0004674|protein serine/threonine kinase activity;	.	.
AT5G37540	248	275	207.817	163	144	1.76377	0.818663	0.000156465	0.00334047	up	yes	AT5G37540	protein_coding	chr5:14912659-14914449:+	gi|18421660|ref|NP_568551.1|	1941	0	aspartyl protease family protein [Arabidopsis thaliana]	gi|332002898|gb|CP002688.1|	1791	0	Arabidopsis thaliana chromosome 5 sequence	Q9LZL3	219	2e-62	Aspartic proteinase PCS1	.	.	.	.	pfam14541	TAXi_C	Xylanase inhibitor C-terminal. The N- and C-termini of the members of this family are jointly necessary for creating the catalytic pocket necessary for cleaving xylasnase. Phytopathogens produce xylanase that destroys plant cells, so its destruction through proteolysis is vital for plant-survival.	GO:0012501|programmed cell death;	GO:0005783|endoplasmic reticulum;	GO:0004190|aspartic-type endopeptidase activity;GO:0008233|peptidase activity;	.	.
AT4G28480	989	1122	838.98	611	628	1.76259	0.817694	6.60765e-11	3.57923e-09	up	yes	AT4G28480	protein_coding	chr4:14073008-14075271:+	gi|15235310|ref|NP_194577.1|	1589	0	DNAJ heat shock protein [Arabidopsis thaliana]	gi|186514433|ref|NM_118990.3|	1495	0	Arabidopsis thaliana DNAJ heat shock protein mRNA, complete cds	Q80Y75	215	4e-64	DnaJ homolog subfamily B member 13	.	.	.	.	pfam00226	DnaJ	DnaJ domain. DnaJ domains (J-domains) are associated with hsp70 heat-shock system and it is thought that this domain mediates the interaction. DnaJ-domain is therefore part of a chaperone (protein folding) system. The T-antigens, although not in Prosite are confirmed as DnaJ containing domains from literature.	GO:0006457|protein folding;	GO:0005930|axoneme;GO:0005737|cytoplasm;GO:0031514|motile cilium;GO:0036126|sperm flagellum;	.	K09519	DNAJB13; DnaJ homolog subfamily B member 13
AT4G34390	725	818	613.324	493	414	1.76161	0.816895	1.45397e-08	6.24222e-07	up	yes	XLG2	protein_coding	chr4:16441086-16445017:+	gi|42567387|ref|NP_195165.2|	4440	0	extra-large GTP-binding protein 2 [Arabidopsis thaliana]	gi|42567386|ref|NM_119604.3|	3151	0	Arabidopsis thaliana extra-large GTP-binding protein 2 mRNA, complete cds	C6KIE6	1710	0	Extra-large guanine nucleotide-binding protein 2	.	.	.	.	pfam00503	G-alpha	G-protein alpha subunit. G proteins couple receptors of extracellular signals to intracellular signaling pathways. The G protein alpha subunit binds guanyl nucleotide and is a weak GTPase. A set of residues that are unique to G-alpha as compared to its ancestor the Arf-like family form a ring of residues centered on the nucleotide binding site. A Ggamma is found fused to an inactive Galpha in the…	GO:0042742|defense response to bacterium;GO:0007186|G-protein coupled receptor signaling pathway;GO:0009617|response to bacterium;	GO:0005634|nucleus;	GO:0005525|GTP binding;GO:0003924|GTPase activity;GO:0046872|metal ion binding;GO:0004871|signal transducer activity;	.	.
AT4G02380	466	527	395.021	318	267	1.75766	0.813655	1.42657e-06	4.62263e-05	up	yes	SAG21	protein_coding	chr4:1046042-1047105:-	gi|3193289|gb|AAC19273.1|	746	1e-95	T14P8.2 [Arabidopsis thaliana]	gi|145339924|ref|NM_116471.3|	694	0	Arabidopsis thaliana senescence-associated protein SAG21 mRNA, complete cds	Q93WF6	50.4	9e-33	Protein SENESCENCE-ASSOCIATED GENE 21, mitochondrial	.	.	.	.	pfam03242	LEA_3	Late embryogenesis abundant protein. Members of this family are similar to late embryogenesis abundant proteins. Members of the family have been isolated in a number of different screens. However, the molecular function of these proteins remains obscure.	GO:0042631|cellular response to water deprivation;GO:0006952|defense response;GO:0010150|leaf senescence;GO:1900424|regulation of defense response to bacterium;GO:1900150|regulation of defense response to fungus;GO:1900055|regulation of leaf senescence;GO:2000028|regulation of photoperiodism, flowering;GO:0009737|response to abscisic acid;GO:0009646|response to absence of light;GO:0009409|respons…	GO:0005739|mitochondrion;	.	.	.
AT5G64170	2068	2508	1820.76	1325	1371	1.75515	0.811596	1.03478e-13	7.01619e-12	up	yes	LNK1	protein_coding	chr5:25672466-25676823:-	gi|145334895|ref|NP_001078793.1|	3191	0	dentin sialophosphoprotein-like protein [Arabidopsis thaliana]	gi|145334894|ref|NM_001085324.1|	2590	0	Arabidopsis thaliana dentin sialophosphoprotein-like protein mRNA, complete cds	A8MQN2	1232	0	Protein LNK1	.	.	.	.	pfam13112	DUF3965	Protein of unknown function (DUF3965). This family of proteins is functionally uncharacterized. This family of proteins is found in bacteria. Proteins in this family are approximately 380 amino acids in length.	GO:0006355|regulation of transcription, DNA-templated;GO:0048511|rhythmic process;GO:0006351|transcription, DNA-templated;	GO:0005634|nucleus;	.	.	.
AT5G17300	251	225	189.759	134	147	1.75387	0.810539	0.000373808	0.00722023	up	yes	RVE1	protein_coding	chr5:5690225-5692992:-	gi|42567912|ref|NP_568344.2|	1467	0	myb family transcription factor RVE1 [Arabidopsis thaliana]	gi|42567911|ref|NM_121736.2|	1839	0	Arabidopsis thaliana myb family transcription factor RVE1 mRNA, complete cds	F4KGY6	569	0	Protein REVEILLE 1	.	.	.	.	pfam00249	Myb_DNA-binding	Myb-like DNA-binding domain. This family contains the DNA binding domains from Myb proteins, as well as the SANT domain family.	GO:0009851|auxin biosynthetic process;GO:0009734|auxin-activated signaling pathway;GO:0007623|circadian rhythm;GO:0010600|regulation of auxin biosynthetic process;GO:0006355|regulation of transcription, DNA-templated;GO:0006351|transcription, DNA-templated;	GO:0005634|nucleus;	GO:0003677|DNA binding;GO:0003700|transcription factor activity, sequence-specific DNA binding;	.	.
AT1G08570	2138	2358	1794.65	1279	1390	1.74234	0.801026	6.12695e-15	4.64753e-13	up	yes	ACHT4	protein_coding	chr1:2712694-2714833:+	gi|15223262|ref|NP_172333.1|	1209	1e-160	atypical CYS HIS rich thioredoxin 4 [Arabidopsis thaliana]	gi|145335285|ref|NM_100730.3|	1417	0	Arabidopsis thaliana atypical CYS HIS rich thioredoxin 4 mRNA, complete cds	O64654	447	7e-155	Thioredoxin-like 1-1, chloroplastic	SPAC7D4.07c	61.2	2e-10	COG0526	pfam00085	Thioredoxin	Thioredoxin. Thioredoxins are small enzymes that participate in redox reactions, via the reversible oxidation of an active centre disulfide bond. Some members with only the active site are not separated from the noise.	GO:0045454|cell redox homeostasis;GO:0034599|cellular response to oxidative stress;GO:0006662|glycerol ether metabolic process;GO:0006457|protein folding;GO:0000103|sulfate assimilation;	GO:0009507|chloroplast;GO:0031969|chloroplast membrane;GO:0009570|chloroplast stroma;	GO:0016671|oxidoreductase activity, acting on a sulfur group of donors, disulfide as acceptor;GO:0015035|protein disulfide oxidoreductase activity;	.	.
AT1G13195	235	203	175.192	131	130	1.73855	0.797885	0.000720951	0.012714	up	yes	AT1G13195	protein_coding	chr1:4501581-4503676:-	gi|18391484|ref|NP_563922.1|	1344	0	RING/U-box domain-containing protein [Arabidopsis thaliana]	gi|186478434|ref|NM_001123806.1|	1554	0	Arabidopsis thaliana RING/U-box domain-containing protein mRNA, complete cds	Q6IV56	51.6	3e-06	RING finger protein 141	.	.	.	.	pfam13639	zf-RING_2	Ring finger domain.	GO:0051865|protein autoubiquitination;	.	GO:0004842|ubiquitin-protein transferase activity;GO:0008270|zinc ion binding;	.	.
AT2G20940	249	262	204.205	139	165	1.73852	0.797859	0.000309493	0.00613659	up	yes	AT2G20940	protein_coding	chr2:9002001-9002908:-	gi|20197700|gb|AAM15212.1|	639	1e-74	unknown protein [Arabidopsis thaliana]	gi|330250293|gb|CP002685.1|	908	0	Arabidopsis thaliana chromosome 2, complete sequence	.	.	.	.	.	.	.	.	pfam06916	DUF1279	Protein of unknown function (DUF1279). This family represents the C-terminus (approx. 120 residues) of a number of eukaryotic proteins of unknown function.	.	.	.	.	.
AT4G22690	2298	2568	1943.78	1521	1377	1.73819	0.797589	1.18676e-15	9.52458e-14	up	yes	CYP706A1	protein_coding	chr4:11929359-11931750:+	gi|30685891|ref|NP_567665.2|	2723	0	cytochrome P450, family 706, subfamily A, polypeptide 1 [Arabidopsis thaliana]	gi|332656411|gb|CP002687.1|	2392	0	Arabidopsis thaliana chromosome 4 sequence	P48418	324	2e-99	Flavonoid 3',5'-hydroxylase 1	alr4766	117	6e-27	COG2124	pfam00067	p450	Cytochrome P450. Cytochrome P450s are haem-thiolate proteins involved in the oxidative degradation of various compounds. They are particularly well known for their role in the degradation of environmental toxins and mutagens. They can be divided into 4 classes, according to the method by which electrons from NAD(P)H are delivered to the catalytic site. Sequence conservation is relatively low with…	GO:0009718|anthocyanin-containing compound biosynthetic process;	GO:0005783|endoplasmic reticulum;	GO:0033772|flavonoid 3',5'-hydroxylase activity;GO:0020037|heme binding;GO:0005506|iron ion binding;	.	.
AT4G28400	490	578	426.684	307	329	1.73659	0.796255	1.12061e-06	3.71662e-05	up	yes	AT4G28400	protein_coding	chr4:14048268-14050335:+	gi|18417190|ref|NP_567808.1|	1490	0	putative protein phosphatase 2C 58 [Arabidopsis thaliana]	gi|186514416|ref|NM_118982.3|	1276	0	Arabidopsis thaliana putative protein phosphatase 2C 58 mRNA, complete cds	Q93YW5	492	2e-174	Probable protein phosphatase 2C 58	SPCC1223.11	122	3e-30	COG0631	pfam00481	PP2C	Protein phosphatase 2C. Protein phosphatase 2C is a Mn++ or Mg++ dependent protein serine/threonine phosphatase.	.	.	GO:0046872|metal ion binding;GO:0004722|protein serine/threonine phosphatase activity;	.	.
AT5G46470	1896	2189	1633.96	1306	1137	1.73104	0.791641	4.49105e-13	2.88586e-11	up	yes	RPS6	protein_coding	chr5:18842553-18849741:+	gi|10177584|dbj|BAB10815.1|	5516	0	disease resistance protein-like [Arabidopsis thaliana]	gi|42568352|ref|NM_124017.2|	4849	0	Arabidopsis thaliana protein RESISTANT TO P. SYRINGAE 6 mRNA, complete cds	F4KHH8	2124	0	Disease resistance protein RPS6	alr0124_1	52.8	6e-06	COG4886	pfam01582	TIR	TIR domain. The Toll/interleukin-1 receptor (TIR) homology domain is an intracellular signalling domain found in MyD88, interleukin 1 receptor and the Toll receptor. It contains three highly-conserved regions, and mediates protein-protein interactions between the Toll-like receptors (TLRs) and signal-transduction components. TIR-like motifs are also found in plant proteins thought to be involved …	GO:0042742|defense response to bacterium;GO:0007165|signal transduction;	.	GO:0043531|ADP binding;GO:0005524|ATP binding;	.	.
AT5G57560	554	537	437.217	404	252	1.72594	0.787379	4.8533e-05	0.00117961	up	yes	XTH22	protein_coding	chr5:23307006-23308680:-	gi|15242781|ref|NP_200564.1|	1524	0	xyloglucan endotransglucosylase/hydrolase protein 22 [Arabidopsis thaliana]	gi|145359360|ref|NM_125137.3|	1068	0	Arabidopsis thaliana xyloglucan endotransglucosylase/hydrolase protein 22 mRNA, complete cds	Q38857	591	0	Xyloglucan endotransglucosylase/hydrolase protein 22	YLR213c	79.3	6e-15	COG2273	pfam00722	Glyco_hydro_16	Glycosyl hydrolases family 16.	GO:0042546|cell wall biogenesis;GO:0009664|plant-type cell wall organization;GO:0009733|response to auxin;GO:0009741|response to brassinosteroid;GO:0009409|response to cold;GO:0009408|response to heat;GO:0009612|response to mechanical stimulus;GO:0010411|xyloglucan metabolic process;	GO:0048046|apoplast;GO:0005618|cell wall;GO:0005794|Golgi apparatus;	GO:0004553|hydrolase activity, hydrolyzing O-glycosyl compounds;GO:0016762|xyloglucan:xyloglucosyl transferase activity;	K14504	TCH4; xyloglucan:xyloglucosyl transferase TCH4 [EC:2.4.1.207]
AT3G23170	252	297	220.003	174	156	1.72184	0.783947	0.000236584	0.00480573	up	yes	AT3G23170	protein_coding	chr3:8267920-8268961:-	gi|18403672|ref|NP_566723.1|	359	8e-39	uncharacterized protein [Arabidopsis thaliana]	gi|332640072|gb|CP002686.1|	1042	0	Arabidopsis thaliana chromosome 3, complete sequence	Q6NN02	50.8	2e-06	Uncharacterized protein At4g14450, chloroplastic	.	.	.	.	pfam07502	MANEC	MANEC domain. This region of similarity, comprising 8 conserved cysteines, is found in the N-terminal region of several membrane-associated and extracellular proteins. Although formerly called MANSC (for motif at N terminus with seven cysteines) it has now been renamed by MANEC (motif at N terminus with eight cysteines) by Richard Mitter and Stephen Fitzgerald after the discovery of an eighth con…	.	GO:0009507|chloroplast;	.	.	.
AT1G75020	256	265	209.112	160	154	1.71776	0.780533	0.000248215	0.00501608	up	yes	LPAT4	protein_coding	chr1:28170752-28173678:+	gi|18410753|ref|NP_565098.1|	2004	0	lysophosphatidyl acyltransferase 4 [Arabidopsis thaliana]	gi|42572106|ref|NM_202415.1|	1860	0	Arabidopsis thaliana lysophosphatidyl acyltransferase 4 mRNA, complete cds	Q8L4Y2	776	0	Probable 1-acyl-sn-glycerol-3-phosphate acyltransferase 4	SPBC428.14	130	9e-32	COG0204	pfam01553	Acyltransferase	Acyltransferase. This family contains acyltransferases involved in phospholipid biosynthesis and other proteins of unknown function. This family also includes tafazzin, the Barth syndrome gene.	GO:0016024|CDP-diacylglycerol biosynthetic process;	GO:0016021|integral component of membrane;	GO:0003841|1-acylglycerol-3-phosphate O-acyltransferase activity;	K13513	LCLAT1, AGPAT8; lysocardiolipin and lysophospholipid acyltransferase [EC:2.3.1.- 2.3.1.51]
AT5G63790	1348	1360	1087.94	837	799	1.71393	0.777306	1.95269e-12	1.19242e-10	up	yes	ANAC102	protein_coding	chr5:25526509-25528281:-	gi|30697896|ref|NP_201184.2|	1685	0	NAC domain-containing protein 102 [Arabidopsis thaliana]	gi|42568742|ref|NM_125774.3|	1317	0	Arabidopsis thaliana NAC domain-containing protein 102 mRNA, complete cds	Q8H115	653	0	NAC domain-containing protein 102	.	.	.	.	pfam02365	NAM	No apical meristem (NAM) protein. This is a family of no apical meristem (NAM) proteins these are plant development proteins. Mutations in NAM result in the failure to develop a shoot apical meristem in petunia embryos. NAM is indicated as having a role in determining positions of meristems and primordial. One member of this family NAP (NAC-like, activated by AP3/PI) is encoded by the target gene…	GO:0001666|response to hypoxia;GO:0006351|transcription, DNA-templated;	GO:0009507|chloroplast;GO:0005634|nucleus;	GO:0003700|transcription factor activity, sequence-specific DNA binding;GO:0044212|transcription regulatory region DNA binding;	.	.
AT4G22740	947	1048	801.868	582	625	1.70975	0.773785	1.21004e-09	5.86036e-08	up	yes	AT4G22740	protein_coding	chr4:11943849-11946139:-	gi|18415996|ref|NP_567666.1|	1287	3e-173	glycine-rich protein [Arabidopsis thaliana]	gi|145361333|ref|NM_179090.3|	1353	0	Arabidopsis thaliana glycine-rich protein mRNA, complete cds	.	.	.	.	.	.	.	.	pfam10248	Mlf1IP	Myelodysplasia-myeloid leukemia factor 1-interacting protein. This entry is the conserved central region of a group of proteins that are putative transcriptional repressors. The structure contains a putative 14-3-3 binding motif involved in the subcellular localisation of various regulatory molecules, and it may be that interaction with the transcription factor DREF could be regulated through thi…	.	.	.	.	.
AT2G22500	339	433	310.283	241	227	1.70627	0.770844	4.9616e-05	0.0012	up	yes	PUMP5	protein_coding	chr2:9562774-9564850:-	gi|15227225|ref|NP_179836.1|	1427	0	mitochondrial dicarboxylate carrier 1 [Arabidopsis thaliana]	gi|330250293|gb|CP002685.1|	2077	0	Arabidopsis thaliana chromosome 2, complete sequence	Q9SJY5	554	0	Mitochondrial uncoupling protein 5	.	.	.	.	pfam00153	Mito_carr	Mitochondrial carrier protein.	GO:0006839|mitochondrial transport;GO:0015992|proton transport;GO:0006412|translation;	GO:0016021|integral component of membrane;GO:0005743|mitochondrial inner membrane;	GO:0005310|dicarboxylic acid transmembrane transporter activity;GO:0017077|oxidative phosphorylation uncoupler activity;GO:0003735|structural constituent of ribosome;	K15104	SLC25A11, OGC; solute carrier family 25 (mitochondrial oxoglutarate transporter), member 11
AT5G11260	274	249	210.701	161	157	1.70357	0.768565	0.000347145	0.00677174	up	yes	HY5	protein_coding	chr5:3593335-3595073:-	gi|18416509|ref|NP_568246.1|	562	4e-68	transcription factor HY5 [Arabidopsis thaliana]	gi|186522097|ref|NM_121164.4|	902	0	Arabidopsis thaliana transcription factor HY5 mRNA, complete cds	O24646	221	2e-69	Transcription factor HY5	.	.	.	.	pfam00170	bZIP_1	bZIP transcription factor. The Pfam entry includes the basic region and the leucine zipper region.	GO:0009740|gibberellic acid mediated signaling pathway;GO:0031539|positive regulation of anthocyanin metabolic process;GO:0042753|positive regulation of circadian rhythm;GO:0010017|red or far-red light signaling pathway;GO:0009585|red, far-red light phototransduction;GO:0010099|regulation of photomorphogenesis;GO:0009737|response to abscisic acid;GO:0010218|response to far red light;GO:0080167|re…	GO:0005634|nucleus;	GO:0003677|DNA binding;GO:0003690|double-stranded DNA binding;GO:0000977|RNA polymerase II regulatory region sequence-specific DNA binding;GO:0003700|transcription factor activity, sequence-specific DNA binding;	K16241	HY5; transcription factor HY5
AT1G14980	1915	2184	1649.58	1289	1202	1.70302	0.768099	1.32617e-13	8.86956e-12	up	yes	CPN10	protein_coding	chr1:5165489-5166939:-	gi|18394184|ref|NP_563961.1|	501	7e-60	chaperonin 10 [Arabidopsis thaliana]	gi|332189094|gb|CP002684.1|	751	0	Arabidopsis thaliana chromosome 1 sequence	P34893	197	3e-61	10 kDa chaperonin, mitochondrial	SPCC550.06c	100	5e-25	COG0234	pfam00166	Cpn10	Chaperonin 10 Kd subunit. This family contains GroES and Gp31-like chaperonins. Gp31 is a functional co-chaperonin that is required for the folding and assembly of Gp23, a major capsid protein, during phage morphogenesis.	GO:0051085|chaperone mediated protein folding requiring cofactor;GO:0009408|response to heat;GO:0006986|response to unfolded protein;	GO:0005759|mitochondrial matrix;GO:0005739|mitochondrion;	GO:0005524|ATP binding;GO:0051087|chaperone binding;GO:0005507|copper ion binding;GO:0051082|unfolded protein binding;	K04078	groES, HSPE1; chaperonin GroES
AT1G64200	933	1031	790.85	571	623	1.70139	0.766715	2.58108e-09	1.19981e-07	up	yes	VHA-E3	protein_coding	chr1:23828284-23830100:-	gi|15222641|ref|NP_176602.1|	1110	1e-149	V-type proton ATPase subunit E3 [Arabidopsis thaliana]	gi|124482283|gb|EF182846.1|	1028	0	Arabidopsis thaliana clone asmbl_3484 defensin-like mRNA sequence	P0CAN7	336	7e-115	V-type proton ATPase subunit E3	YOR332w	84.3	6e-18	COG1390	pfam01991	vATP-synt_E	ATP synthase (E/31 kDa) subunit. This family includes the vacuolar ATP synthase E subunit, as well as the archaebacterial ATP synthase E subunit.	GO:0015991|ATP hydrolysis coupled proton transport;	GO:0033178|proton-transporting two-sector ATPase complex, catalytic domain;GO:0005774|vacuolar membrane;GO:0005773|vacuole;	GO:0046961|proton-transporting ATPase activity, rotational mechanism;	K02150	ATPeV1E, ATP6E; V-type H+-transporting ATPase subunit E
AT4G17500	355	316	270.531	218	191	1.70033	0.765816	9.27127e-05	0.00211022	up	yes	ERF1A	protein_coding	chr4:9759203-9760391:+	gi|240255975|ref|NP_567530.4|	1168	3e-157	ethylene-responsive transcription factor 1A [Arabidopsis thaliana]	gi|332656411|gb|CP002687.1|	1189	0	Arabidopsis thaliana chromosome 4 sequence	O80337	454	2e-158	Ethylene-responsive transcription factor 1A	.	.	.	.	pfam00847	AP2	AP2 domain. This 60 amino acid residue domain can bind to DNA and is found in transcription factor proteins.	GO:0051301|cell division;GO:0006952|defense response;GO:0009873|ethylene-activated signaling pathway;GO:0010200|response to chitin;GO:0006351|transcription, DNA-templated;GO:0001944|vasculature development;	GO:0005634|nucleus;	GO:0003677|DNA binding;GO:0003700|transcription factor activity, sequence-specific DNA binding;	K09286	EREBP; EREBP-like factor
AT3G06355	661	586	502.911	376	384	1.69945	0.765066	5.11565e-07	1.79806e-05	up	yes	AT3G06355	lncRNA	chr3:14199575-14200076:+	gi|110740644|dbj|BAE98425.1|	419	2e-50	hypothetical protein [Arabidopsis thaliana]	gi|332640072|gb|CP002686.1|	502	0	Arabidopsis thaliana chromosome 3, complete sequence	Q8TGM5	61.6	1e-11	Putative uncharacterized protein ART3	.	.	.	.	pfam11198	DUF2857	Protein of unknown function (DUF2857). This is a bacterial family of uncharacterized proteins.	GO:0009073|aromatic amino acid family biosynthetic process;GO:0008652|cellular amino acid biosynthetic process;GO:0009423|chorismate biosynthetic process;GO:0009793|embryo development ending in seed dormancy;GO:0019632|shikimate metabolic process;	GO:0009507|chloroplast;GO:0009570|chloroplast stroma;	GO:0003855|3-dehydroquinate dehydratase activity;GO:0050661|NADP binding;GO:0004764|shikimate 3-dehydrogenase (NADP+) activity;	.	.
AT5G03290	1991	2124	1660.04	1277	1238	1.6936	0.760089	8.35765e-15	6.15493e-13	up	yes	IDH5	protein_coding	chr5:793974-796218:+	gi|18414179|ref|NP_568113.1|	1896	0	Isocitrate dehydrogenase [NAD] catalytic subunit 5 [Arabidopsis thaliana]	gi|186519710|ref|NM_120407.5|	1437	0	Arabidopsis thaliana Isocitrate dehydrogenase [NAD] catalytic subunit 5 mRNA, complete cds	Q945K7	734	0	Isocitrate dehydrogenase [NAD] catalytic subunit 5, mitochondrial	SPBC902.05c	393	7e-132	COG0473	pfam00180	Iso_dh	Isocitrate/isopropylmalate dehydrogenase.	GO:0006102|isocitrate metabolic process;GO:0006099|tricarboxylic acid cycle;	GO:0009507|chloroplast;GO:0005739|mitochondrion;	GO:0005524|ATP binding;GO:0004449|isocitrate dehydrogenase (NAD+) activity;GO:0000287|magnesium ion binding;GO:0051287|NAD binding;GO:0008270|zinc ion binding;	K00030	IDH3; isocitrate dehydrogenase (NAD+) [EC:1.1.1.41]
AT2G04030	9988	11547	8686.8	6479	6685	1.69196	0.758697	1.76783e-19	1.70397e-17	up	yes	HSP90-5	protein_coding	chr2:1281754-1286144:+	gi|15228059|ref|NP_178487.1|	3710	0	chloroplast heat shock protein 90 [Arabidopsis thaliana]	gi|145359884|ref|NM_126439.3|	2680	0	Arabidopsis thaliana chloroplast heat shock protein 90 mRNA, complete cds	Q9SIF2	1433	0	Heat shock protein 90-5, chloroplastic	RSc0990	409	4e-129	COG0326	pfam00183	HSP90	Hsp90 protein.	GO:0009704|de-etiolation;GO:0006457|protein folding;GO:0045037|protein import into chloroplast stroma;GO:0010157|response to chlorate;GO:0009408|response to heat;GO:0009651|response to salt stress;GO:0009414|response to water deprivation;	GO:0009507|chloroplast;GO:0009941|chloroplast envelope;GO:0009570|chloroplast stroma;GO:0005739|mitochondrion;GO:0009536|plastid;GO:0005774|vacuolar membrane;	GO:0005524|ATP binding;GO:0042803|protein homodimerization activity;	K09487	HSP90B, TRA1; heat shock protein 90kDa beta
AT5G66880	1093	1147	904.239	685	686	1.69106	0.757929	1.19236e-10	6.33657e-09	up	yes	SRK2I	protein_coding	chr5:26710302-26712971:+	gi|15240124|ref|NP_201489.1|	1762	0	serine/threonine-protein kinase SRK2I [Arabidopsis thaliana]	gi|186532831|ref|NM_126087.4|	1467	0	Arabidopsis thaliana serine/threonine-protein kinase SRK2I mRNA, complete cds	Q39193	683	0	Serine/threonine-protein kinase SRK2I	.	.	.	.	pfam00069	Pkinase	Protein kinase domain.	GO:0009738|abscisic acid-activated signaling pathway;GO:0035556|intracellular signal transduction;GO:0010029|regulation of seed germination;GO:0009737|response to abscisic acid;GO:0009739|response to gibberellin;GO:0006970|response to osmotic stress;GO:0009651|response to salt stress;GO:0009414|response to water deprivation;	GO:0005737|cytoplasm;GO:0005829|cytosol;GO:0005634|nucleus;	GO:0005524|ATP binding;GO:0016301|kinase activity;GO:0004672|protein kinase activity;GO:0004674|protein serine/threonine kinase activity;	K14498	SNRK2; serine/threonine-protein kinase SRK2 [EC:2.7.11.1]
AT5G60680	1952	1868	1543.43	1142	1199	1.68928	0.756411	2.33474e-13	1.53538e-11	up	yes	AT5G60680	protein_coding	chr5:24386010-24387304:+	gi|15239410|ref|NP_200876.1|	607	8e-74	uncharacterized protein [Arabidopsis thaliana]	gi|332002898|gb|CP002688.1|	1295	0	Arabidopsis thaliana chromosome 5 sequence	.	.	.	.	.	.	.	.	pfam04520	Senescence_reg	Senescence regulator. This protein regulates the expression of proteins associated with leaf senescence in plants.	.	.	.	.	.
AT5G03560	408	437	341.197	274	244	1.68913	0.756279	1.34384e-05	0.000363965	up	yes	AT5G03560	protein_coding	chr5:900315-902770:-	gi|238481201|ref|NP_001154694.1|	1532	0	pentatricopeptide repeat-containing protein [Arabidopsis thaliana]	gi|332002898|gb|CP002688.1|	1402	0	Arabidopsis thaliana chromosome 5 sequence	Q8VCE1	78.6	1e-14	DnaJ homolog subfamily C member 28	.	.	.	.	pfam09350	DUF1992	Domain of unknown function (DUF1992). This family of proteins are functionally uncharacterized.	.	GO:0005739|mitochondrion;	.	K19373	DNAJC28; DnaJ homolog subfamily C member 28
AT5G47120	2114	2558	1886.27	1454	1411	1.68684	0.754327	1.66209e-12	1.01842e-10	up	yes	BI-1	protein_coding	chr5:19135952-19138025:+	gi|15238017|ref|NP_199523.1|	1068	9e-142	BAX inhibitor 1 [Arabidopsis thaliana]	gi|30695112|ref|NM_124083.2|	1149	0	Arabidopsis thaliana BAX inhibitor 1 mRNA, complete cds	Q9LD45	416	4e-143	Bax inhibitor 1	.	.	.	.	pfam01027	Bax1-I	Inhibitor of apoptosis-promoting Bax1. Programmed cell-death involves a set of Bcl-2 family proteins, some of which inhibit apoptosis (Bcl-2 and Bcl-XL) and some of which promote it (Bax and Bak). Human Bax inhibitor, BI-1, is an evolutionarily conserved integral membrane protein containing multiple membrane-spanning segments predominantly localized to intracellular membranes. It has 6-7 membrane…	GO:0006915|apoptotic process;GO:0006983|ER overload response;GO:0043066|negative regulation of apoptotic process;GO:0043069|negative regulation of programmed cell death;GO:0009414|response to water deprivation;GO:0000038|very long-chain fatty acid metabolic process;	GO:0005737|cytoplasm;GO:0005783|endoplasmic reticulum;GO:0005789|endoplasmic reticulum membrane;GO:0016021|integral component of membrane;GO:0005635|nuclear envelope;	.	.	.
AT4G33300	2133	1935	1644.96	1297	1202	1.68671	0.754212	6.99576e-13	4.4089e-11	up	yes	ADR1-L1	protein_coding	chr4:16050456-16056526:-	gi|30689664|ref|NP_195056.2|	4084	0	putative disease resistance protein ADR1-like 1 [Arabidopsis thaliana]	gi|145323591|ref|NM_001036704.2|	3143	0	Arabidopsis thaliana putative disease resistance protein ADR1-like 1 mRNA, complete cds	Q9SZA7	1577	0	Probable disease resistance protein At4g33300	.	.	.	.	pfam00931	NB-ARC	NB-ARC domain.	GO:0042742|defense response to bacterium;	GO:0048046|apoplast;	GO:0043531|ADP binding;GO:0005524|ATP binding;	.	.
AT5G47640	360	463	332.604	244	262	1.68132	0.749597	6.09584e-05	0.00144413	up	yes	NFYB2	protein_coding	chr5:19309227-19310272:+	gi|15238156|ref|NP_199575.1|	643	8e-80	nuclear transcription factor Y subunit B-2 [Arabidopsis thaliana]	gi|332002898|gb|CP002688.1|	1046	0	Arabidopsis thaliana chromosome 5 sequence	Q9FGJ3	252	4e-81	Nuclear transcription factor Y subunit B-2	YBL021c	138	3e-38	COG2036	pfam00808	CBFD_NFYB_HMF	Histone-like transcription factor (CBF/NF-Y) and archaeal histone. This family includes archaebacterial histones and histone like transcription factors from eukaryotes.	GO:0006351|transcription, DNA-templated;	GO:0005634|nucleus;	GO:0043565|sequence-specific DNA binding;GO:0003700|transcription factor activity, sequence-specific DNA binding;	.	.
AT5G44070	1285	1306	1048.42	819	777	1.68097	0.74929	2.04998e-11	1.14513e-09	up	yes	PCS1	protein_coding	chr5:17734706-17737859:+	gi|15240084|ref|NP_199220.1|	2356	0	glutathione gamma-glutamylcysteinyltransferase 1 [Arabidopsis thaliana]	gi|145358833|ref|NM_123774.3|	1783	0	Arabidopsis thaliana glutathione gamma-glutamylcysteinyltransferase 1 mRNA, complete cds	Q9S7Z3	862	0	Glutathione gamma-glutamylcysteinyltransferase 1	.	.	.	.	pfam09328	Phytochelatin_C	Domain of unknown function (DUF1984). Members of this family of functionally uncharacterized domains are found at the C-terminus of plant phytochelatin synthases.	GO:0015700|arsenite transport;GO:0052544|defense response by callose deposition in cell wall;GO:0042742|defense response to bacterium;GO:0042344|indole glucosinolate catabolic process;GO:0046938|phytochelatin biosynthetic process;GO:0046685|response to arsenic-containing substance;GO:0046686|response to cadmium ion;	GO:0005829|cytosol;	GO:0015446|arsenite-transmembrane transporting ATPase activity;GO:0046870|cadmium ion binding;GO:0005507|copper ion binding;GO:0016756|glutathione gamma-glutamylcysteinyltransferase activity;GO:0071992|phytochelatin transmembrane transporter activity;	K05941	E2.3.2.15; glutathione gamma-glutamylcysteinyltransferase [EC:2.3.2.15]
AT1G01830	549	620	473.299	374	348	1.67581	0.744857	1.12184e-06	3.71662e-05	up	yes	AT1G01830	protein_coding	chr1:298451-302310:-	gi|18378889|ref|NP_563637.1|	2598	0	armadillo/beta-catenin-like repeat-containing protein [Arabidopsis thaliana]	gi|145323709|ref|NM_001083975.1|	2433	0	Arabidopsis thaliana armadillo/beta-catenin-like repeat-containing protein mRNA, complete cds	.	.	.	.	.	.	.	.	pfam00514	Arm	Armadillo/beta-catenin-like repeat. Approx. 40 amino acid repeat. Tandem repeats form super-helix of helices that is proposed to mediate interaction of beta-catenin with its ligands. CAUTION: This family does not contain all known armadillo repeats.	.	.	.	.	.
AT4G33440	279	275	224.656	170	173	1.67211	0.741666	0.000329476	0.00646555	up	yes	AT4G33440	protein_coding	chr4:16091535-16094965:+	gi|22329119|ref|NP_195070.2|	2430	0	pectin lyase-like superfamily protein [Arabidopsis thaliana]	gi|30689696|ref|NM_119498.3|	1734	0	Arabidopsis thaliana pectin lyase-like superfamily protein mRNA, complete cds	A7PZL3	390	1e-125	Probable polygalacturonase	CAC0355	162	7e-42	COG5434	pfam00295	Glyco_hydro_28	Glycosyl hydrolases family 28. Glycosyl hydrolase family 28 includes polygalacturonase EC:3.2.1.15 as well as rhamnogalacturonase A(RGase A), EC:3.2.1.-. These enzymes is important in cell wall metabolizm.	GO:0005975|carbohydrate metabolic process;	GO:0016021|integral component of membrane;	GO:0004650|polygalacturonase activity;	.	.
[truncated: 86 more rows]

## Sheet: A2_A1 Down
Gene	P151_count	P152_count	baseMean	P01_count	P02_count	FoldChange	Log2FoldChange	pval	padj	Up/Down	Significant	GeneName	Biotype	Position	NR:Seq-id	NR:Score	NR:Evalue	NR:Description	NT:Seq-id	NT:Score	NT:Evalue	NT:Description	Uniprot:UniProtKB-AC	Uniprot:Score	Uniprot:Evalue	Uniprot:Description	COG:gene	COG:Score	COG:Eval	COG:num	Pfam:pfam_ID	Pfam:pfam_Name	Pfam:pfam_Description	GO:biological_process	GO:cellular_component	GO:molecular_function	KEGG:KO	KEGG:Description
[truncated: 371 more rows]

[truncated: 17 more sheets: A3_A2 UP, A3_A2 Down, A3_A1 UP, A3_A1 Down, B2_B1 UP, B2_B1 down, B3_B2 UP, B3_B2 down, B3_B1 UP, B3_B1 Down, B1_A1 UP, B1_A1 Down, B2_A2 UP, B2_A2 Down, B3_A3 UP, B3_A3 Down, experiment design]
